# Supplementary material for: Batrachochytrium salamandrivorans’ Amphibian Host Species and Invasion Range
Source: Ecohealth. 2023 Jan 7;19(4):475–86. doi: 10.1007/s10393-022-01620-9 (PMC9898388; doi:10.1007/s10393-022-01620-9)
Supplement: Supplementary file 1 — Supplementary file1 (ODT 22 kb) [file 10393_2022_1620_MOESM1_ESM.odt]

Supplementary materials 1 - List of documents and description of contents

supplementary materials 2
dataset_bibliography:
A list of sources from where bibliography was extracted.
This document contains all the sources used by the tables.

supplementary materials 3
main dataset:
A comma separated value table containing all data extracted from papers.
The symbol “-” is used for missing data.

Field name
Description
reference
Bibliography referencing the document as per supplementary materials 2.
wos_id
Web of Science accession number.
pubyear
Publication year.
r_genera
Genera of the species “as reported” in the source paper.
r_species
Species name “as reported” in the source paper.
order
Order of the species as per Amphibian Species of the World database.
superfamily
Superfamily of the species as per Amphibian Species of the World database.
family
Family of the species as per Amphibian Species of the World database.
subfamily
Subfamily of the species as per Amphibian Species of the World database.
genus
Genera of the species as per Amphibian Species of the World database.
species
Species as per Amphibian Species of the World database.
iucn
Red list conservation status.
country
Country name.
iso2
Country code as per ISO 3166-1 alpha-2 standard.
iso3
Country code as per ISO 3166-1 alpha-3 standard.
geographic_area
The geographic area that assigned to a IUCN work group.
study_yr_first
First year of study.
study_yr_last
Last year of study.
sample_yr_first
The year when the species was sampled for the first time in the study.
sample_yr_last
The year when the species was sampled for the last time in the study.
inf_yr_first
The year when the species was first detected as infected in the study.
inf_yr_last
The year when the species was last detected as infected in the study.
result
If a test for Bsal turned positive or not.
infected
The number of individuals infected (if reported).
tested
The number of individuals tested (if reported).
Bsal_deaths
Whether or not Bsal-related deaths were reported.
location
Marks if the swabs were taken from animals collected in the field, kept in captivity or subject to an exposure experiment.

supplementary materials 4

Sources per country
A comma separated value table containing the sources that report tests in each country.
The symbol “-” is used for missing data.

Field name
Description
iso3
Country code as per ISO 3166-1 alpha-3 standard.
country
Country name.
reference
Bibliography referencing the document as per supplementary materials 2.


supplementary materials 5
Methods used by sources
A comma separated value table containing data on the methods reportedly used by sources that tested amphibians in the field.

Field name
Description
reference
Bibliography referencing the document as per supplementary materials 2.
wos_id
Web of Science accession number.
PCR
Whether or not the source reports the use of simple PCR.
qPCR
Whether or not the source reports the use of qPCR.
histology
Whether or not the source report the use of histological analysis.
pooled
Whether or not samples were pooled before the analysis.
Blooi2013
Whether or not the sources report using the method described by Blooi et al 2013or some variation of it.


supplementary materials 6
GPS data
A comma separated value table containing all GPS data from papers that studied amphibians in the wild. The symbol “-” is used for missing data.

Field name
Description
wos_id
Web of Science accession number.
reference
Bibliography referencing the document as per supplementary materials 2.
latitude
Latitude in decimal format.
longitude
Longitude in decimal format.
result
If a test for Bsal in the location turned positive or not.
location_name
Location name as given in the source.
iso3
Country code as per ISO 3166-1 alpha-3 standard.
coordinates_given
Whether or not the exact coordinates were reported in the source. When the coordinates were not given they were estimated with the reported location name.


supplementary materials 7
Change in the number of known hosts
The number of known hosts has increased over time. The graph disaggregates the data to
highlight if infection was detected after experimental exposure in laboratory (L), in captivity (C) or in the field (F). A combination of those sources is also possible if, for example, infection has been found in a species in the field and in captivity (F+C).
