# Supplementary material for: Batrachochytrium salamandrivorans’ Amphibian Host Species and Invasion Range
Source: Ecohealth. 2023 Jan 7;19(4):475–86. doi: 10.1007/s10393-022-01620-9 (PMC9898388; doi:10.1007/s10393-022-01620-9)
Supplement: Supplementary file 3 — Supplementary file3 (CSV 226 kb) [file 10393_2022_1620_MOESM3_ESM.csv]

reference	wos_id	pubyear	r_genera	r_species	order	superfamily	family	subfamily	genus	species	iucn	country	iso2	iso3	geographic_area	study_yr_first	study_yr_last	sample_yr_first	sample_yr_last	inf_yr_first	inf_yr_last	result	infected	tested	Bsal_deaths	location
Martel et al. 2020	WOS:000510781700001	2020	Triturus	marmoratus	Caudata	-	Salamandridae	Pleurodelinae	Triturus	marmoratus	LC	Spain	ES	ESP	Europe	2018	2019	2018	2019	2018	2019	Bsal	-	537	-	field
Martel et al. 2020	WOS:000510781700001	2020	Triturus	anatolicus	Caudata	-	Salamandridae	Pleurodelinae	Triturus	anatolicus	-	Spain	ES	ESP	Europe	2018	2019	2018	2019	2018	2018	Bsal	2	3	-	field
Martel et al. 2020	WOS:000510781700001	2020	Ichthyosaura	alpestris	Caudata	-	Salamandridae	Pleurodelinae	Ichthyosaura	alpestris	LC	Spain	ES	ESP	Europe	2018	2019	2018	2019	-	-	noBsal	0	22	-	field
Martel et al. 2020	WOS:000510781700001	2020	Pelophylax	sp.	-	-	-	-	-	-	-	Spain	ES	ESP	Europe	2018	2019	2018	2019	-	-	noBsal	0	53	-	field
Martel et al. 2020	WOS:000510781700001	2020	Alytes	obstetricans	Anura	-	Alytidae	-	Alytes	obstetricans	LC	Spain	ES	ESP	Europe	2018	2019	2018	2019	-	-	noBsal	0	22	-	field
Martel et al. 2020	WOS:000510781700001	2020	Discoglossus	pictus	Anura	-	Alytidae	-	Discoglossus	pictus	LC	Spain	ES	ESP	Europe	2018	2019	2018	2019	-	-	noBsal	0	11	-	field
Martel et al. 2020	WOS:000510781700001	2020	Pelophylax	perezi	Anura	-	Ranidae	-	Pelophylax	perezi	LC	Spain	ES	ESP	Europe	2018	2019	2018	2019	-	-	noBsal	0	9	-	field
Martel et al. 2020	WOS:000510781700001	2020	Salamandra	salamandra	Caudata	-	Salamandridae	Salamandrinae	Salamandra	salamandra	LC	Spain	ES	ESP	Europe	2018	2019	2018	2019	2019	2019	Bsal	1	20	-	field
Martel et al. 2020	WOS:000510781700001	2020	Triturus	anatolicus x marmoratus	-	-	-	-	-	-	-	Spain	ES	ESP	Europe	2018	2019	2018	2019	-	-	noBsal	0	7	-	field
Martel et al. 2020	WOS:000510781700001	2020	Pelobates	cultripes	Anura	-	Pelobatidae	-	Pelobates	cultripes	NT	Spain	ES	ESP	Europe	2018	2019	2018	2019	-	-	noBsal	0	13	-	field
Martel et al. 2020	WOS:000510781700001	2020	Bufo	spinosus	Anura	-	Bufonidae	-	Bufo	spinosus	LC	Spain	ES	ESP	Europe	2018	2019	2018	2019	-	-	noBsal	0	17	-	field
Martel et al. 2020	WOS:000510781700001	2020	Hyla	meridionalis	Anura	-	Hylidae	Hylinae	Hyla	meridionalis	LC	Spain	ES	ESP	Europe	2018	2019	2019	2019	-	-	noBsal	0	1	-	field
Martel et al. 2020	WOS:000510781700001	2020	Salamandra	salamandra	Caudata	-	Salamandridae	Salamandrinae	Salamandra	salamandra	LC	-	-	-	-	-	-	-	-	-	-	Bsal	-	-	deaths	laboratory
Martel et al. 2020	WOS:000510781700001	2020	Calotriton	arnoldi	Caudata	-	Salamandridae	Pleurodelinae	Calotriton	arnoldi	CR	-	-	-	-	-	-	-	-	-	-	Bsal	-	-	deaths	laboratory
Martel et al. 2020	WOS:000510781700001	2020	Triturus	anatolicus	Caudata	-	Salamandridae	Pleurodelinae	Triturus	anatolicus	-	-	-	-	-	-	-	-	-	-	-	Bsal	-	-	-	laboratory
Martel et al. 2020	WOS:000510781700001	2020	Triturus	marmoratus	Caudata	-	Salamandridae	Pleurodelinae	Triturus	marmoratus	LC	-	-	-	-	-	-	-	-	-	-	Bsal	-	-	deaths	laboratory
Barnhart et al. 2020	WOS:000509712000001	2020	Ambystoma	maculatum	Caudata	-	Ambystomatidae	-	Ambystoma	maculatum	LC	-	-	-	-	-	-	-	-	-	-	Bsal	-	-	no_deaths	laboratory
Barnhart et al. 2020	WOS:000509712000001	2020	Notophthalmus	viridescens	Caudata	-	Salamandridae	Pleurodelinae	Notophthalmus	viridescens	LC	-	-	-	-	-	-	-	-	-	-	Bsal	-	-	-	laboratory
Carter et al. 2020	WOS:000519724900006	2020	Eurycea	wilderae	Caudata	-	Plethodontidae	Hemidactyliinae	Eurycea	wilderae	LC	-	-	-	-	-	-	-	-	-	-	Bsal	-	-	deaths	laboratory
Carter et al. 2020	WOS:000519724900006	2020	Eurycea	lucifuga	Caudata	-	Plethodontidae	Hemidactyliinae	Eurycea	lucifuga	LC	-	-	-	-	-	-	-	-	-	-	Bsal	-	-	no_deaths	laboratory
Carter et al. 2020	WOS:000519724900006	2020	Pseudotriton	ruber	Caudata	-	Plethodontidae	Hemidactyliinae	Pseudotriton	ruber	LC	-	-	-	-	-	-	-	-	-	-	Bsal	-	-	deaths	laboratory
Lastra Gonzalez et al. 2019	WOS:000473775400027	2019	Lissotriton	vulgaris	Caudata	-	Salamandridae	Pleurodelinae	Lissotriton	vulgaris	LC	Croatia	HR	HRV	Europe	2016	2016	2016	2016	-	-	noBsal	0	31	-	field
Lastra Gonzalez et al. 2019	WOS:000473775400027	2019	Salamandra	salamandra	Caudata	-	Salamandridae	Salamandrinae	Salamandra	salamandra	LC	Croatia	HR	HRV	Europe	2016	2016	2016	2016	-	-	noBsal	0	1	-	field
Lastra Gonzalez et al. 2019	WOS:000473775400027	2019	Lissotriton	vulgaris	Caudata	-	Salamandridae	Pleurodelinae	Lissotriton	vulgaris	LC	Czechia	CZ	CZE	Europe	2016	2017	2017	2017	-	-	noBsal	0	44	-	field
Lastra Gonzalez et al. 2019	WOS:000473775400027	2019	Salamandra	salamandra	Caudata	-	Salamandridae	Salamandrinae	Salamandra	salamandra	LC	Czechia	CZ	CZE	Europe	2016	2017	2016	2016	-	-	noBsal	0	17	-	field
Lastra Gonzalez et al. 2019	WOS:000473775400027	2019	Cynops	ensicauda	Caudata	-	Salamandridae	Pleurodelinae	Cynops	ensicauda	EN	Czechia	CZ	CZE	Europe	2016	2017	2017	2017	2017	2017	Bsal	0	5	-	captivity
Lastra Gonzalez et al. 2019	WOS:000473775400027	2019	Lissotriton	vulgaris	Caudata	-	Salamandridae	Pleurodelinae	Lissotriton	vulgaris	LC	Montenegro	ME	MNE	Europe	2016	2016	2016	2016	-	-	noBsal	0	149	-	field
Lastra Gonzalez et al. 2019	WOS:000473775400027	2019	Triturus	cristatus	Caudata	-	Salamandridae	Pleurodelinae	Triturus	cristatus	LC	Montenegro	ME	MNE	Europe	2016	2016	2016	2016	-	-	noBsal	0	22	-	field
Lastra Gonzalez et al. 2019	WOS:000473775400027	2019	Salamandra	salamandra	Caudata	-	Salamandridae	Salamandrinae	Salamandra	salamandra	LC	Poland	-	POL	Europe	2014	2016	2014	2016	-	-	noBsal	0	304	-	field
Lastra Gonzalez et al. 2019	WOS:000473775400027	2019	Lissotriton	vulgaris	Caudata	-	Salamandridae	Pleurodelinae	Lissotriton	vulgaris	LC	-	-	POL	Europe	2014	2016	2016	2016	-	-	noBsal	0	5	-	captivity
Lastra Gonzalez et al. 2019	WOS:000473775400027	2019	Salamandra	salamandra	Caudata	-	Salamandridae	Salamandrinae	Salamandra	salamandra	LC	Slovakia	SK	SVK	Europe	2017	2018	2017	2018	-	-	noBsal	0	91	-	field
Lastra Gonzalez et al. 2019	WOS:000473775400027	2019	Lissotriton	helveticus	Caudata	-	Salamandridae	Pleurodelinae	Lissotriton	helveticus	LC	Spain	ES	ESP	Europe	2017	2017	2017	2017	2017	2017	Bsal	5	249	-	field
Lastra Gonzalez et al. 2019	WOS:000473775400027	2019	Ichthyosaura	alpestris	Caudata	-	Salamandridae	Pleurodelinae	Ichthyosaura	alpestris	LC	Spain	ES	ESP	Europe	2017	2017	2017	2017	-	-	noBsal	-	-	-	field
Lastra Gonzalez et al. 2019	WOS:000473775400027	2019	Triturus	marmoratus	Caudata	-	Salamandridae	Pleurodelinae	Triturus	marmoratus	LC	Spain	ES	ESP	Europe	2017	2017	2017	2017	-	-	noBsal	-	-	-	field
Lastra Gonzalez et al. 2019	WOS:000473775400027	2019	Salamandra	salamandra	Caudata	-	Salamandridae	Salamandrinae	Salamandra	salamandra	LC	Spain	ES	ESP	Europe	2017	2017	2017	2017	-	-	noBsal	-	-	-	field
Lastra Gonzalez et al. 2019	WOS:000473775400027	2019	Ambystoma	mexicanum	Caudata	-	Ambystomatidae	-	Ambystoma	mexicanum	CR	Spain	ES	ESP	Europe	2017	2017	2017	2017	-	-	noBsal	-	-	-	captivity
Lastra Gonzalez et al. 2019	WOS:000473775400027	2019	Lissotriton	boscai	Caudata	-	Salamandridae	Pleurodelinae	Lissotriton	boscai	LC	Spain	ES	ESP	Europe	2017	2017	2017	2017	-	-	noBsal	-	-	-	field
Lastra Gonzalez et al. 2019	WOS:000473775400027	2019	Pleurodeles	waltl	Caudata	-	Salamandridae	Pleurodelinae	Pleurodeles	waltl	NT	Spain	ES	ESP	Europe	2017	2017	2017	2017	-	-	noBsal	-	-	-	field
Grasselli et al. 2019	WOS:000467914000008	2019	Euproctus	platycephalus	Caudata	-	Salamandridae	Pleurodelinae	Euproctus	platycephalus	EN	Italy	IT	ITA	Europe	2015	2018	2015	2015	-	-	noBsal	-	-	-	field
Grasselli et al. 2019	WOS:000467914000008	2019	Ichthyosaura	alpestris apuana	Caudata	-	Salamandridae	Pleurodelinae	Ichthyosaura	alpestris	LC	Italy	IT	ITA	Europe	2015	2018	2015	2015	-	-	noBsal	-	-	-	field
Grasselli et al. 2019	WOS:000467914000008	2019	Lissotriton	italicus	Caudata	-	Salamandridae	Pleurodelinae	Lissotriton	italicus	LC	Italy	IT	ITA	Europe	2015	2018	2016	2018	-	-	noBsal	-	-	-	field
Grasselli et al. 2019	WOS:000467914000008	2019	Salamandra	atra aurorae	Caudata	-	Salamandridae	Salamandrinae	Salamandra	atra	LC	Italy	IT	ITA	Europe	2015	2018	2018	2018	-	-	noBsal	-	-	-	field
Grasselli et al. 2019	WOS:000467914000008	2019	Salamandra	salamandra	Caudata	-	Salamandridae	Salamandrinae	Salamandra	salamandra	LC	Italy	IT	ITA	Europe	2015	2018	2016	2016	-	-	noBsal	-	-	-	field
Grasselli et al. 2019	WOS:000467914000008	2019	Salamandra	terdigitata	Caudata	-	Salamandridae	Salamandrinae	Salamandra	terdigitata	LC	Italy	IT	ITA	Europe	2015	2018	2016	2016	-	-	noBsal	-	-	-	field
Grasselli et al. 2019	WOS:000467914000008	2019	Triturus	carnifex	Caudata	-	Salamandridae	Pleurodelinae	Triturus	carnifex	LC	Italy	IT	ITA	Europe	2015	2018	2015	2018	-	-	noBsal	-	-	-	field
Grasselli et al. 2019	WOS:000467914000008	2019	Ambystoma	opacum	Caudata	-	Ambystomatidae	-	Ambystoma	opacum	LC	Italy	IT	ITA	Europe	2015	2018	2018	2018	-	-	noBsal	-	-	-	captivity
Grasselli et al. 2019	WOS:000467914000008	2019	Cynops	ensicauda popei	Caudata	-	Salamandridae	Pleurodelinae	Cynops	ensicauda	EN	Italy	IT	ITA	Europe	2015	2018	2018	2018	-	-	noBsal	-	-	-	captivity
Grasselli et al. 2019	WOS:000467914000008	2019	Cynops	orientalis	Caudata	-	Salamandridae	Pleurodelinae	Cynops	orientalis	LC	Italy	IT	ITA	Europe	2015	2018	2018	2018	-	-	noBsal	-	-	-	captivity
Grasselli et al. 2019	WOS:000467914000008	2019	Cynops	cyanurus	Caudata	-	Salamandridae	Pleurodelinae	Cynops	cyanurus	LC	Italy	IT	ITA	Europe	2015	2018	2018	2018	-	-	noBsal	-	-	-	captivity
Grasselli et al. 2019	WOS:000467914000008	2019	Hynobius	dunni	Caudata	-	Hynobiidae	Hynobiinae	Hynobius	dunni	EN	Italy	IT	ITA	Europe	2015	2018	2018	2018	-	-	noBsal	-	-	-	captivity
Grasselli et al. 2019	WOS:000467914000008	2019	Laotriton	laoensis	Caudata	-	Salamandridae	Pleurodelinae	Laotriton	laoensis	EN	Italy	IT	ITA	Europe	2015	2018	2018	2018	-	-	noBsal	-	-	-	captivity
Grasselli et al. 2019	WOS:000467914000008	2019	Notophthalmus	viridescens piaropicola	Caudata	-	Salamandridae	Pleurodelinae	Notophthalmus	viridescens	LC	Italy	IT	ITA	Europe	2015	2018	2018	2018	-	-	noBsal	-	-	-	captivity
Grasselli et al. 2019	WOS:000467914000008	2019	Ommatotriton	ophryticus	Caudata	-	Salamandridae	Pleurodelinae	Ommatotriton	ophryticus	NT	Italy	IT	ITA	Europe	2015	2018	2018	2018	-	-	noBsal	-	-	-	captivity
Grasselli et al. 2019	WOS:000467914000008	2019	Pachytriton	labiatus	Caudata	-	Salamandridae	Pleurodelinae	Paramesotriton	labiatus	LC	Italy	IT	ITA	Europe	2015	2018	2018	2018	-	-	noBsal	-	-	-	captivity
Grasselli et al. 2019	WOS:000467914000008	2019	Triturus	marmoratus	Caudata	-	Salamandridae	Pleurodelinae	Triturus	marmoratus	LC	Italy	IT	ITA	Europe	2015	2018	2018	2018	-	-	noBsal	-	-	-	captivity
Cunningham et al. 2019	WOS:000460920900001	2019	Lissotriton	vulgaris	Caudata	-	Salamandridae	Pleurodelinae	Lissotriton	vulgaris	LC	United Kingdom of Great Britain and Northern Ireland	GB	GBR	Europe	2011	2017	2011	-	-	-	noBsal	-	-	-	field
Cunningham et al. 2019	WOS:000460920900001	2019	Lissotriton	helveticus	Caudata	-	Salamandridae	Pleurodelinae	Lissotriton	helveticus	LC	United Kingdom of Great Britain and Northern Ireland	GB	GBR	Europe	2011	2017	2011	-	-	-	noBsal	-	-	-	field
Cunningham et al. 2019	WOS:000460920900001	2019	Ichthyosaura	alpestris	Caudata	-	Salamandridae	Pleurodelinae	Ichthyosaura	alpestris	LC	United Kingdom of Great Britain and Northern Ireland	GB	GBR	Europe	2011	2017	2011	-	-	-	noBsal	-	-	-	field
Cunningham et al. 2019	WOS:000460920900001	2019	Triturus	cristatus	Caudata	-	Salamandridae	Pleurodelinae	Triturus	cristatus	LC	United Kingdom of Great Britain and Northern Ireland	GB	GBR	Europe	2011	2017	2011	-	-	-	noBsal	-	-	-	field
Fitzpatrick et al. 2018	WOS:000444571200053	2018	Lissotriton	boscai	Caudata	-	Salamandridae	Pleurodelinae	Lissotriton	boscai	LC	United Kingdom of Great Britain and Northern Ireland	GB	GBR	Europe	2015	2016	-	-	-	-	Bsal	-	-	-	captivity
Fitzpatrick et al. 2018	WOS:000444571200053	2018	Salamandra	atra	Caudata	-	Salamandridae	Salamandrinae	Salamandra	atra	LC	United Kingdom of Great Britain and Northern Ireland	GB	GBR	Europe	2015	2016	-	-	-	-	Bsal	-	-	-	captivity
Fitzpatrick et al. 2018	WOS:000444571200053	2018	Salamandra	corsica	Caudata	-	Salamandridae	Salamandrinae	Salamandra	corsica	LC	United Kingdom of Great Britain and Northern Ireland	GB	GBR	Europe	2015	2016	-	-	-	-	Bsal	-	-	-	captivity
Fitzpatrick et al. 2018	WOS:000444571200053	2018	Triturus	cristatus	Caudata	-	Salamandridae	Pleurodelinae	Triturus	cristatus	LC	United Kingdom of Great Britain and Northern Ireland	GB	GBR	Europe	2015	2016	-	-	-	-	Bsal	-	-	deaths	captivity
Fitzpatrick et al. 2018	WOS:000444571200053	2018	Lissotriton	helveticus	Caudata	-	Salamandridae	Pleurodelinae	Lissotriton	helveticus	LC	United Kingdom of Great Britain and Northern Ireland	GB	GBR	Europe	2015	2016	-	-	-	-	Bsal	-	-	deaths	captivity
Fitzpatrick et al. 2018	WOS:000444571200053	2018	Salamandra	salamandra	Caudata	-	Salamandridae	Salamandrinae	Salamandra	salamandra	LC	United Kingdom of Great Britain and Northern Ireland	GB	GBR	Europe	2015	2016	-	-	-	-	Bsal	-	-	deaths	captivity
Fitzpatrick et al. 2018	WOS:000444571200053	2018	Triturus	marmoratus	Caudata	-	Salamandridae	Pleurodelinae	Triturus	marmoratus	LC	Spain	ES	ESP	Europe	2015	2016	-	-	-	-	Bsal	-	-	deaths	captivity
Fitzpatrick et al. 2018	WOS:000444571200053	2018	Neurergus	strauchii	Caudata	-	Salamandridae	Pleurodelinae	Neurergus	strauchii	VU	Netherlands	NL	NLD	Europe	2015	2016	-	-	-	-	Bsal	-	-	deaths	captivity
Fitzpatrick et al. 2018	WOS:000444571200053	2018	Notophthalmus	viridescens	Caudata	-	Salamandridae	Pleurodelinae	Notophthalmus	viridescens	LC	Netherlands	NL	NLD	Europe	2015	2016	-	-	-	-	Bsal	-	-	deaths	captivity
Fitzpatrick et al. 2018	WOS:000444571200053	2018	Triturus	macedonicus	Caudata	-	Salamandridae	Pleurodelinae	Triturus	macedonicus	-	Netherlands	NL	NLD	Europe	2015	2016	-	-	-	-	Bsal	-	-	deaths	captivity
Fitzpatrick et al. 2018	WOS:000444571200053	2018	Ambystoma	mexicanum	Caudata	-	Ambystomatidae	-	Ambystoma	mexicanum	CR	-	-	-	-	2015	2016	-	-	-	-	noBsal	-	-	-	captivity
Fitzpatrick et al. 2018	WOS:000444571200053	2018	Calotriton	asper	Caudata	-	Salamandridae	Pleurodelinae	Calotriton	asper	NT	-	-	-	-	2015	2016	-	-	-	-	noBsal	-	-	-	captivity
Fitzpatrick et al. 2018	WOS:000444571200053	2018	Chioglossa	lusitanica	Caudata	-	Salamandridae	Salamandrinae	Chioglossa	lusitanica	VU	-	-	-	-	2015	2016	-	-	-	-	noBsal	-	-	-	captivity
Fitzpatrick et al. 2018	WOS:000444571200053	2018	Cynops	cyanurus	Caudata	-	Salamandridae	Pleurodelinae	Cynops	cyanurus	LC	-	-	-	-	2015	2016	-	-	-	-	noBsal	-	-	-	captivity
Fitzpatrick et al. 2018	WOS:000444571200053	2018	Cynops	ensicauda	Caudata	-	Salamandridae	Pleurodelinae	Cynops	ensicauda	EN	-	-	-	-	2015	2016	-	-	-	-	noBsal	-	-	-	captivity
Fitzpatrick et al. 2018	WOS:000444571200053	2018	Cynops	orientalis	Caudata	-	Salamandridae	Pleurodelinae	Cynops	orientalis	LC	-	-	-	-	2015	2016	-	-	-	-	noBsal	-	-	-	captivity
Fitzpatrick et al. 2018	WOS:000444571200053	2018	Cynops	pyrrhogaster	Caudata	-	Salamandridae	Pleurodelinae	Cynops	pyrrhogaster	LC	-	-	-	-	2015	2016	-	-	-	-	noBsal	-	-	-	captivity
Fitzpatrick et al. 2018	WOS:000444571200053	2018	Echinotriton	andersoni	Caudata	-	Salamandridae	Pleurodelinae	Echinotriton	andersoni	EN	-	-	-	-	2015	2016	-	-	-	-	noBsal	-	-	-	captivity
Fitzpatrick et al. 2018	WOS:000444571200053	2018	Hynobius	dunni	Caudata	-	Hynobiidae	Hynobiinae	Hynobius	dunni	EN	-	-	-	-	2015	2016	-	-	-	-	noBsal	-	-	-	captivity
Fitzpatrick et al. 2018	WOS:000444571200053	2018	Ichthyosaura	alpestris	Caudata	-	Salamandridae	Pleurodelinae	Ichthyosaura	alpestris	LC	-	-	-	-	2015	2016	-	-	-	-	Bsal	-	-	-	captivity
Fitzpatrick et al. 2018	WOS:000444571200053	2018	Laotriton	laoensis	Caudata	-	Salamandridae	Pleurodelinae	Laotriton	laoensis	EN	-	-	-	-	2015	2016	-	-	-	-	noBsal	-	-	-	captivity
Fitzpatrick et al. 2018	WOS:000444571200053	2018	Lissotriton	boscai	Caudata	-	Salamandridae	Pleurodelinae	Lissotriton	boscai	LC	-	-	-	-	2015	2016	-	-	-	-	Bsal	-	-	-	captivity
Fitzpatrick et al. 2018	WOS:000444571200053	2018	Lissotriton	helveticus	Caudata	-	Salamandridae	Pleurodelinae	Lissotriton	helveticus	LC	-	-	-	-	2015	2016	-	-	-	-	Bsal	-	-	-	captivity
Fitzpatrick et al. 2018	WOS:000444571200053	2018	Lissotriton	italicus	Caudata	-	Salamandridae	Pleurodelinae	Lissotriton	italicus	LC	-	-	-	-	2015	2016	-	-	-	-	noBsal	-	-	-	captivity
Fitzpatrick et al. 2018	WOS:000444571200053	2018	Lissotriton	montandoni	Caudata	-	Salamandridae	Pleurodelinae	Lissotriton	montandoni	LC	-	-	-	-	2015	2016	-	-	-	-	noBsal	-	-	-	captivity
Fitzpatrick et al. 2018	WOS:000444571200053	2018	Lissotriton	vulgaris	Caudata	-	Salamandridae	Pleurodelinae	Lissotriton	vulgaris	LC	-	-	-	-	2015	2016	-	-	-	-	noBsal	-	-	-	captivity
Fitzpatrick et al. 2018	WOS:000444571200053	2018	Mertensiella	caucasica	Caudata	-	Salamandridae	Salamandrinae	Mertensiella	caucasica	VU	-	-	-	-	2015	2016	-	-	-	-	noBsal	-	-	-	captivity
Fitzpatrick et al. 2018	WOS:000444571200053	2018	Neurergus	kaiseri	Caudata	-	Salamandridae	Pleurodelinae	Neurergus	kaiseri	VU	-	-	-	-	2015	2016	-	-	-	-	noBsal	-	-	-	captivity
Fitzpatrick et al. 2018	WOS:000444571200053	2018	Neurergus	strauchii	Caudata	-	Salamandridae	Pleurodelinae	Neurergus	strauchii	VU	-	-	-	-	2015	2016	-	-	-	-	noBsal	-	-	-	captivity
Fitzpatrick et al. 2018	WOS:000444571200053	2018	Notophthalmus	viridescens	Caudata	-	Salamandridae	Pleurodelinae	Notophthalmus	viridescens	LC	-	-	-	-	2015	2016	-	-	-	-	Bsal	-	-	-	captivity
Fitzpatrick et al. 2018	WOS:000444571200053	2018	Ommatotriton	ophryticus	Caudata	-	Salamandridae	Pleurodelinae	Ommatotriton	ophryticus	NT	-	-	-	-	2015	2016	-	-	-	-	Bsal	-	-	-	captivity
Fitzpatrick et al. 2018	WOS:000444571200053	2018	Ommatotriton	vittatus	Caudata	-	Salamandridae	Pleurodelinae	Ommatotriton	vittatus	LC	-	-	-	-	2015	2016	-	-	-	-	noBsal	-	-	-	captivity
Fitzpatrick et al. 2018	WOS:000444571200053	2018	Plethodon	glutinosus	Caudata	-	Plethodontidae	Plethodontinae	Plethodon	glutinosus	LC	-	-	-	-	2015	2016	-	-	-	-	noBsal	-	-	-	captivity
Fitzpatrick et al. 2018	WOS:000444571200053	2018	Pleurodeles	nebulosus	Caudata	-	Salamandridae	Pleurodelinae	Pleurodeles	nebulosus	VU	-	-	-	-	2015	2016	-	-	-	-	noBsal	-	-	-	captivity
Fitzpatrick et al. 2018	WOS:000444571200053	2018	Pleurodeles	waltl	Caudata	-	Salamandridae	Pleurodelinae	Pleurodeles	waltl	NT	-	-	-	-	2015	2016	-	-	-	-	noBsal	-	-	-	captivity
Fitzpatrick et al. 2018	WOS:000444571200053	2018	Salamandra	algira	Caudata	-	Salamandridae	Salamandrinae	Salamandra	algira	VU	-	-	-	-	2015	2016	-	-	-	-	noBsal	-	-	-	captivity
Fitzpatrick et al. 2018	WOS:000444571200053	2018	Salamandra	atra	Caudata	-	Salamandridae	Salamandrinae	Salamandra	atra	LC	-	-	-	-	2015	2016	-	-	-	-	Bsal	-	-	-	captivity
Fitzpatrick et al. 2018	WOS:000444571200053	2018	Salamandra	corsica	Caudata	-	Salamandridae	Salamandrinae	Salamandra	corsica	LC	-	-	-	-	2015	2016	-	-	-	-	Bsal	-	-	-	captivity
Fitzpatrick et al. 2018	WOS:000444571200053	2018	Salamandra	infraimmaculata	Caudata	-	Salamandridae	Salamandrinae	Salamandra	infraimmaculata	NT	-	-	-	-	2015	2016	-	-	-	-	noBsal	-	-	-	captivity
Fitzpatrick et al. 2018	WOS:000444571200053	2018	Salamandra	lanzai	Caudata	-	Salamandridae	Salamandrinae	Salamandra	lanzai	VU	-	-	-	-	2015	2016	-	-	-	-	noBsal	-	-	-	captivity
Fitzpatrick et al. 2018	WOS:000444571200053	2018	Salamandra	longirostris	Caudata	-	Salamandridae	Salamandrinae	Salamandra	longirostris	-	-	-	-	-	2015	2016	-	-	-	-	noBsal	-	-	-	captivity
Fitzpatrick et al. 2018	WOS:000444571200053	2018	Salamandra	salamandra	Caudata	-	Salamandridae	Salamandrinae	Salamandra	salamandra	LC	-	-	-	-	2015	2016	-	-	-	-	Bsal	-	-	-	captivity
Fitzpatrick et al. 2018	WOS:000444571200053	2018	Salamandrella	keyserlingi	Caudata	-	Hynobiidae	Hynobiinae	Salamandrella	keyserlingii	LC	-	-	-	-	2015	2016	-	-	-	-	noBsal	-	-	-	captivity
Fitzpatrick et al. 2018	WOS:000444571200053	2018	Salamandrina	terdigitata	Caudata	-	Salamandridae	Salamandrinae	Salamandrina	terdigitata	LC	-	-	-	-	2015	2016	-	-	-	-	noBsal	-	-	-	captivity
Fitzpatrick et al. 2018	WOS:000444571200053	2018	Salamandrina	perspicillata	Caudata	-	Salamandridae	Salamandrinae	Salamandrina	perspicillata	LC	-	-	-	-	2015	2016	-	-	-	-	noBsal	-	-	-	captivity
Fitzpatrick et al. 2018	WOS:000444571200053	2018	Speleomantes	strinatii	Caudata	-	Plethodontidae	Plethodontinae	Speleomantes	strinatii	NT	-	-	-	-	2015	2016	-	-	-	-	noBsal	-	-	-	captivity
Fitzpatrick et al. 2018	WOS:000444571200053	2018	Taricha	rivularis	Caudata	-	Salamandridae	Pleurodelinae	Taricha	rivularis	LC	-	-	-	-	2015	2016	-	-	-	-	noBsal	-	-	-	captivity
Fitzpatrick et al. 2018	WOS:000444571200053	2018	Taricha	granulosa	Caudata	-	Salamandridae	Pleurodelinae	Taricha	granulosa	LC	-	-	-	-	2015	2016	-	-	-	-	noBsal	-	-	-	captivity
Fitzpatrick et al. 2018	WOS:000444571200053	2018	Triturus	carnifex	Caudata	-	Salamandridae	Pleurodelinae	Triturus	carnifex	LC	-	-	-	-	2015	2016	-	-	-	-	noBsal	-	-	-	captivity
Fitzpatrick et al. 2018	WOS:000444571200053	2018	Triturus	cristatus	Caudata	-	Salamandridae	Pleurodelinae	Triturus	cristatus	LC	-	-	-	-	2015	2016	-	-	-	-	Bsal	-	-	-	captivity
Fitzpatrick et al. 2018	WOS:000444571200053	2018	Triturus	dobrogicus	Caudata	-	Salamandridae	Pleurodelinae	Triturus	dobrogicus	NT	-	-	-	-	2015	2016	-	-	-	-	Bsal	-	-	-	captivity
Fitzpatrick et al. 2018	WOS:000444571200053	2018	Triturus	ivanbureschi	Caudata	-	Salamandridae	Pleurodelinae	Triturus	ivanbureschi	-	-	-	-	-	2015	2016	-	-	-	-	Bsal	-	-	-	captivity
Fitzpatrick et al. 2018	WOS:000444571200053	2018	Triturus	karelinii	Caudata	-	Salamandridae	Pleurodelinae	Triturus	karelinii	LC	-	-	-	-	2015	2016	-	-	-	-	Bsal	-	-	-	captivity
Fitzpatrick et al. 2018	WOS:000444571200053	2018	Triturus	marmoratus	Caudata	-	Salamandridae	Pleurodelinae	Triturus	marmoratus	LC	-	-	-	-	2015	2016	-	-	-	-	Bsal	-	-	-	captivity
Fitzpatrick et al. 2018	WOS:000444571200053	2018	Triturus	pygmaeus	Caudata	-	Salamandridae	Pleurodelinae	Triturus	pygmaeus	NT	-	-	-	-	2015	2016	-	-	-	-	noBsal	-	-	-	captivity
Fitzpatrick et al. 2018	WOS:000444571200053	2018	Tylototriton	asperrimus	Caudata	-	Salamandridae	Pleurodelinae	Tylototriton	asperrimus	NT	-	-	-	-	2015	2016	-	-	-	-	noBsal	-	-	-	captivity
Fitzpatrick et al. 2018	WOS:000444571200053	2018	Tylototriton	shanjing	Caudata	-	Salamandridae	Pleurodelinae	Tylototriton	shanjing	VU	-	-	-	-	2015	2016	-	-	-	-	noBsal	-	-	-	captivity
Fitzpatrick et al. 2018	WOS:000444571200053	2018	Tylototriton	verrucosus	Caudata	-	Salamandridae	Pleurodelinae	Tylototriton	verrucosus	LC	-	-	-	-	2015	2016	-	-	-	-	noBsal	-	-	-	captivity
Fitzpatrick et al. 2018	WOS:000444571200053	2018	Tylototriton	yangi	Caudata	-	Salamandridae	Pleurodelinae	Tylototriton	yangi	EN	-	-	-	-	2015	2016	-	-	-	-	noBsal	-	-	-	captivity
Fitzpatrick et al. 2018	WOS:000444571200053	2018	Alytes	dickhilleni	Anura	-	Alytidae	-	Alytes	dickhilleni	VU	Spain	ES	ESP	Europe	2015	2016	-	-	-	-	noBsal	-	-	-	captivity
Fitzpatrick et al. 2018	WOS:000444571200053	2018	Alytes	muletensis	Anura	-	Alytidae	-	Alytes	muletensis	VU	Spain	ES	ESP	Europe	2015	2016	-	-	-	-	noBsal	-	-	-	captivity
Fitzpatrick et al. 2018	WOS:000444571200053	2018	Bombina	bombina	Anura	-	Bombinatoridae	-	Bombina	bombina	LC	Spain	ES	ESP	Europe	2015	2016	-	-	-	-	noBsal	-	-	-	captivity
Fitzpatrick et al. 2018	WOS:000444571200053	2018	Bombina	orientalis	Anura	-	Bombinatoridae	-	Bombina	orientalis	LC	Spain	ES	ESP	Europe	2015	2016	-	-	-	-	noBsal	-	-	-	captivity
Fitzpatrick et al. 2018	WOS:000444571200053	2018	Bombina	variegata	Anura	-	Bombinatoridae	-	Bombina	variegata	LC	Spain	ES	ESP	Europe	2015	2016	-	-	-	-	noBsal	-	-	-	captivity
Fitzpatrick et al. 2018	WOS:000444571200053	2018	Bufo	bufo	Anura	-	Bufonidae	-	Bufo	bufo	LC	Spain	ES	ESP	Europe	2015	2016	-	-	-	-	noBsal	-	-	-	captivity
Fitzpatrick et al. 2018	WOS:000444571200053	2018	Bufo	spinosus	Anura	-	Bufonidae	-	Bufo	spinosus	LC	Spain	ES	ESP	Europe	2015	2016	-	-	-	-	noBsal	-	-	-	captivity
Fitzpatrick et al. 2018	WOS:000444571200053	2018	Bufotes	viridis	Anura	-	Bufonidae	-	Bufotes	viridis	LC	Spain	ES	ESP	Europe	2015	2016	-	-	-	-	noBsal	-	-	-	captivity
Fitzpatrick et al. 2018	WOS:000444571200053	2018	Bufotes	boulengeri	Anura	-	Bufonidae	-	Bufotes	boulengeri	LC	Spain	ES	ESP	Europe	2015	2016	-	-	-	-	noBsal	-	-	-	captivity
Fitzpatrick et al. 2018	WOS:000444571200053	2018	Bufotes	pewzowi	Anura	-	Bufonidae	-	Bufotes	pewzowi	LC	Spain	ES	ESP	Europe	2015	2016	-	-	-	-	noBsal	-	-	-	captivity
Fitzpatrick et al. 2018	WOS:000444571200053	2018	Discoglossus	jeannea	Anura	-	Alytidae	-	Discoglossus	galganoi	LC	Spain	ES	ESP	Europe	2015	2016	-	-	-	-	noBsal	-	-	-	captivity
Fitzpatrick et al. 2018	WOS:000444571200053	2018	Epidalea	calamata	Anura	-	Bufonidae	-	Epidalea	calamita	LC	Spain	ES	ESP	Europe	2015	2016	-	-	-	-	noBsal	-	-	-	captivity
Fitzpatrick et al. 2018	WOS:000444571200053	2018	Hyla	arborea	Anura	-	Hylidae	Hylinae	Hyla	arborea	LC	Spain	ES	ESP	Europe	2015	2016	-	-	-	-	noBsal	-	-	-	captivity
Fitzpatrick et al. 2018	WOS:000444571200053	2018	Hyla	meridionalis	Anura	-	Hylidae	Hylinae	Hyla	meridionalis	LC	Spain	ES	ESP	Europe	2015	2016	-	-	-	-	noBsal	-	-	-	captivity
Fitzpatrick et al. 2018	WOS:000444571200053	2018	Pelobates	cultripes	Anura	-	Pelobatidae	-	Pelobates	cultripes	NT	Spain	ES	ESP	Europe	2015	2016	-	-	-	-	noBsal	-	-	-	captivity
Fitzpatrick et al. 2018	WOS:000444571200053	2018	Pelobates	fuscus	Anura	-	Pelobatidae	-	Pelobates	fuscus	LC	Spain	ES	ESP	Europe	2015	2016	-	-	-	-	noBsal	-	-	-	captivity
Fitzpatrick et al. 2018	WOS:000444571200053	2018	Pelodytes	ibericus	Anura	-	Pelodytidae	-	Pelodytes	ibericus	LC	Spain	ES	ESP	Europe	2015	2016	-	-	-	-	noBsal	-	-	-	captivity
Fitzpatrick et al. 2018	WOS:000444571200053	2018	Pelodytes	punctatus	Anura	-	Pelodytidae	-	Pelodytes	punctatus	LC	Spain	ES	ESP	Europe	2015	2016	-	-	-	-	noBsal	-	-	-	captivity
Fitzpatrick et al. 2018	WOS:000444571200053	2018	Pelophylax	lessonae	Anura	-	Ranidae	-	Pelophylax	lessonae	LC	Spain	ES	ESP	Europe	2015	2016	-	-	-	-	noBsal	-	-	-	captivity
Fitzpatrick et al. 2018	WOS:000444571200053	2018	Pipa	parva	Anura	-	Pipidae	-	Pipa	parva	LC	Spain	ES	ESP	Europe	2015	2016	-	-	-	-	noBsal	-	-	-	captivity
Fitzpatrick et al. 2018	WOS:000444571200053	2018	Rana	macrocnemis	Anura	-	Ranidae	-	Rana	macrocnemis	LC	Spain	ES	ESP	Europe	2015	2016	-	-	-	-	noBsal	-	-	-	captivity
Sabino-Pinto et al. 2018	WOS:000440782000054	2018	Alytes	obstetricans	Anura	-	Alytidae	-	Alytes	obstetricans	LC	Germany-Sweden	-	-	Europe	2015	2016	-	-	-	-	noBsal	0	1	-	captivity
Sabino-Pinto et al. 2018	WOS:000440782000054	2018	Barbarophryne	brongersmai	Anura	-	Bufonidae	-	Barbarophryne	brongersmai	NT	Germany-Sweden	-	-	Europe	2015	2016	-	-	-	-	noBsal	0	3	-	captivity
Sabino-Pinto et al. 2018	WOS:000440782000054	2018	Bombina	bombina	Anura	-	Bombinatoridae	-	Bombina	bombina	LC	Germany-Sweden	-	-	Europe	2015	2016	-	-	-	-	noBsal	0	2	-	captivity
Sabino-Pinto et al. 2018	WOS:000440782000054	2018	Bombina	orientalis	Anura	-	Bombinatoridae	-	Bombina	orientalis	LC	Germany-Sweden	-	-	Europe	2015	2016	-	-	-	-	noBsal	0	1	-	captivity
Sabino-Pinto et al. 2018	WOS:000440782000054	2018	Bombina	variegata	Anura	-	Bombinatoridae	-	Bombina	variegata	LC	Germany-Sweden	-	-	Europe	2015	2016	-	-	-	-	noBsal	0	10	-	captivity
Sabino-Pinto et al. 2018	WOS:000440782000054	2018	Bufo	viridis	Anura	-	Bufonidae	-	Bufotes	viridis	LC	Germany-Sweden	-	-	Europe	2015	2016	-	-	-	-	noBsal	0	2	-	captivity
Sabino-Pinto et al. 2018	WOS:000440782000054	2018	Gastrotheca	riobambae	Anura	-	Hemiphractinae	Hemiphractinae	Gastrotheca	riobambae	EN	Germany-Sweden	-	-	Europe	2015	2016	-	-	-	-	noBsal	0	5	-	captivity
Sabino-Pinto et al. 2018	WOS:000440782000054	2018	Hyla	arborea	Anura	-	Hylidae	Hylinae	Hyla	arborea	LC	Germany-Sweden	-	-	Europe	2015	2016	-	-	-	-	noBsal	0	2	-	captivity
Sabino-Pinto et al. 2018	WOS:000440782000054	2018	Pelobates	fuscus	Anura	-	Pelobatidae	-	Pelobates	fuscus	LC	Germany-Sweden	-	-	Europe	2015	2016	-	-	-	-	noBsal	0	2	-	captivity
Sabino-Pinto et al. 2018	WOS:000440782000054	2018	Ranoidea	aurea	Anura	-	Pelodryadidae	Pelodryadinae	Ranoidea	aurea	VU	Germany-Sweden	-	-	Europe	2015	2016	-	-	-	-	noBsal	0	3	-	captivity
Sabino-Pinto et al. 2018	WOS:000440782000054	2018	Xenopus	laevis	Anura	-	Pipidae	-	Xenopus	laevis	LC	Germany-Sweden	-	-	Europe	2015	2016	-	-	-	-	noBsal	0	1	-	captivity
Sabino-Pinto et al. 2018	WOS:000440782000054	2018	Ambystoma	andersoni	Caudata	-	Ambystomatidae	-	Ambystoma	andersoni	CR	Germany-Sweden	-	-	Europe	2015	2016	-	-	-	-	noBsal	0	2	-	captivity
Sabino-Pinto et al. 2018	WOS:000440782000054	2018	Ambystoma	barbouri	Caudata	-	Ambystomatidae	-	Ambystoma	barbouri	NT	Germany-Sweden	-	-	Europe	2015	2016	-	-	-	-	noBsal	0	1	-	captivity
Sabino-Pinto et al. 2018	WOS:000440782000054	2018	Ambystoma	californiense	Caudata	-	Ambystomatidae	-	Ambystoma	californiense	VU	Germany-Sweden	-	-	Europe	2015	2016	-	-	-	-	noBsal	0	2	-	captivity
Sabino-Pinto et al. 2018	WOS:000440782000054	2018	Ambystoma	dumerilii	Caudata	-	Ambystomatidae	-	Ambystoma	dumerilii	CR	Germany-Sweden	-	-	Europe	2015	2016	-	-	-	-	noBsal	0	2	-	captivity
Sabino-Pinto et al. 2018	WOS:000440782000054	2018	Ambystoma	gracile	Caudata	-	Ambystomatidae	-	Ambystoma	gracile	LC	Germany-Sweden	-	-	Europe	2015	2016	-	-	-	-	noBsal	0	6	-	captivity
Sabino-Pinto et al. 2018	WOS:000440782000054	2018	Ambystoma	laterale	Caudata	-	Ambystomatidae	-	Ambystoma	laterale	LC	Germany-Sweden	-	-	Europe	2015	2016	-	-	-	-	noBsal	0	3	-	captivity
Sabino-Pinto et al. 2018	WOS:000440782000054	2018	Ambystoma	macrodactylum	Caudata	-	Ambystomatidae	-	Ambystoma	macrodactylum	LC	Germany-Sweden	-	-	Europe	2015	2016	-	-	-	-	noBsal	0	1	-	captivity
Sabino-Pinto et al. 2018	WOS:000440782000054	2018	Ambystoma	maculatum	Caudata	-	Ambystomatidae	-	Ambystoma	maculatum	LC	Germany-Sweden	-	-	Europe	2015	2016	-	-	-	-	Bsal	1	4	-	captivity
Sabino-Pinto et al. 2018	WOS:000440782000054	2018	Ambystoma	mavortium diaboli	Caudata	-	Ambystomatidae	-	Ambystoma	mavortium	LC	Germany-Sweden	-	-	Europe	2015	2016	-	-	-	-	noBsal	0	1	-	captivity
Sabino-Pinto et al. 2018	WOS:000440782000054	2018	Ambystoma	m.mavortium	Caudata	-	Ambystomatidae	-	Ambystoma	mavortium	LC	Germany-Sweden	-	-	Europe	2015	2016	-	-	-	-	noBsal	0	9	-	captivity
Sabino-Pinto et al. 2018	WOS:000440782000054	2018	Ambystoma	m.melanostictum	Caudata	-	Ambystomatidae	-	Ambystoma	mavortium	LC	Germany-Sweden	-	-	Europe	2015	2016	-	-	-	-	noBsal	0	1	-	captivity
Sabino-Pinto et al. 2018	WOS:000440782000054	2018	Ambystoma	mexicanum	Caudata	-	Ambystomatidae	-	Ambystoma	mexicanum	CR	Germany-Sweden	-	-	Europe	2015	2016	-	-	-	-	noBsal	0	8	-	captivity
Sabino-Pinto et al. 2018	WOS:000440782000054	2018	Ambystoma	opacum	Caudata	-	Ambystomatidae	-	Ambystoma	opacum	LC	Germany-Sweden	-	-	Europe	2015	2016	-	-	-	-	Bsal	1	5	-	captivity
Sabino-Pinto et al. 2018	WOS:000440782000054	2018	Ambystoma	tigrinum	Caudata	-	Ambystomatidae	-	Ambystoma	tigrinum	LC	Germany-Sweden	-	-	Europe	2015	2016	-	-	-	-	noBsal	0	2	-	captivity
Sabino-Pinto et al. 2018	WOS:000440782000054	2018	Amphiuma	means	Caudata	-	Amphiumidae	-	Amphiuma	means	LC	Germany-Sweden	-	-	Europe	2015	2016	-	-	-	-	noBsal	0	1	-	captivity
Sabino-Pinto et al. 2018	WOS:000440782000054	2018	Amphiuma	tridactylum	Caudata	-	Amphiumidae	-	Amphiuma	tridactylum	LC	Germany-Sweden	-	-	Europe	2015	2016	-	-	-	-	noBsal	0	2	-	captivity
Sabino-Pinto et al. 2018	WOS:000440782000054	2018	Aneides	lugubris	Caudata	-	Plethodontidae	Plethodontinae	Aneides	lugubris	LC	Germany-Sweden	-	-	Europe	2015	2016	-	-	-	-	noBsal	0	5	-	captivity
Sabino-Pinto et al. 2018	WOS:000440782000054	2018	Aneides	sp.	-	-	-	-	-	-	-	Germany-Sweden	-	-	Europe	2015	2016	-	-	-	-	noBsal	0	2	-	captivity
Sabino-Pinto et al. 2018	WOS:000440782000054	2018	Chioglossa	lusitanica	Caudata	-	Salamandridae	Salamandrinae	Chioglossa	lusitanica	VU	Germany-Sweden	-	-	Europe	2015	2016	-	-	-	-	noBsal	0	1	-	captivity
Sabino-Pinto et al. 2018	WOS:000440782000054	2018	Cynops	cyanurus	Caudata	-	Salamandridae	Pleurodelinae	Cynops	cyanurus	LC	Germany-Sweden	-	-	Europe	2015	2016	-	-	-	-	Bsal	1	5	-	captivity
Sabino-Pinto et al. 2018	WOS:000440782000054	2018	Cynops	ensicauda	Caudata	-	Salamandridae	Pleurodelinae	Cynops	ensicauda	EN	Germany-Sweden	-	-	Europe	2015	2016	-	-	-	-	noBsal	0	8	-	captivity
Sabino-Pinto et al. 2018	WOS:000440782000054	2018	Cynops	e.ensicauda	Caudata	-	Salamandridae	Pleurodelinae	Cynops	ensicauda	EN	Germany-Sweden	-	-	Europe	2015	2016	-	-	-	-	Bsal	1	13	-	captivity
Sabino-Pinto et al. 2018	WOS:000440782000054	2018	Cynops	e.popei	Caudata	-	Salamandridae	Pleurodelinae	Cynops	ensicauda	EN	Germany-Sweden	-	-	Europe	2015	2016	-	-	-	-	noBsal	0	10	-	captivity
Sabino-Pinto et al. 2018	WOS:000440782000054	2018	Cynops	orientalis	Caudata	-	Salamandridae	Pleurodelinae	Cynops	orientalis	LC	Germany-Sweden	-	-	Europe	2015	2016	-	-	-	-	noBsal	0	4	-	captivity
Sabino-Pinto et al. 2018	WOS:000440782000054	2018	Cynops	pyrrhogaster	Caudata	-	Salamandridae	Pleurodelinae	Cynops	pyrrhogaster	LC	Germany-Sweden	-	-	Europe	2015	2016	-	-	-	-	noBsal	0	12	-	captivity
Sabino-Pinto et al. 2018	WOS:000440782000054	2018	Cynops	p.pyrrhogaster	Caudata	-	Salamandridae	Pleurodelinae	Cynops	pyrrhogaster	LC	Germany-Sweden	-	-	Europe	2015	2016	-	-	-	-	noBsal	0	1	-	captivity
Sabino-Pinto et al. 2018	WOS:000440782000054	2018	Cynops	p.sasayamae	Caudata	-	Salamandridae	Pleurodelinae	Cynops	pyrrhogaster	LC	Germany-Sweden	-	-	Europe	2015	2016	-	-	-	-	noBsal	0	1	-	captivity
Sabino-Pinto et al. 2018	WOS:000440782000054	2018	Desmognathus	carolinensis	Caudata	-	Plethodontidae	Plethodontinae	Desmognathus	carolinensis	LC	Germany-Sweden	-	-	Europe	2015	2016	-	-	-	-	noBsal	0	2	-	captivity
Sabino-Pinto et al. 2018	WOS:000440782000054	2018	Dicamptodon	tenebrosus	Caudata	-	Ambystomatidae	-	Dicamptodon	tenebrosus	LC	Germany-Sweden	-	-	Europe	2015	2016	-	-	-	-	noBsal	0	4	-	captivity
Sabino-Pinto et al. 2018	WOS:000440782000054	2018	Euproctus	platycephalus	Caudata	-	Salamandridae	Pleurodelinae	Euproctus	platycephalus	EN	Germany-Sweden	-	-	Europe	2015	2016	-	-	-	-	noBsal	0	4	-	captivity
Sabino-Pinto et al. 2018	WOS:000440782000054	2018	Eurycea	quadridigitata	Caudata	-	Plethodontidae	Hemidactyliinae	Eurycea	quadridigitata	LC	Germany-Sweden	-	-	Europe	2015	2016	-	-	-	-	noBsal	0	1	-	captivity
Sabino-Pinto et al. 2018	WOS:000440782000054	2018	Eurycea	cirrigera	Caudata	-	Plethodontidae	Hemidactyliinae	Eurycea	cirrigera	LC	Germany-Sweden	-	-	Europe	2015	2016	-	-	-	-	noBsal	0	1	-	captivity
Sabino-Pinto et al. 2018	WOS:000440782000054	2018	Gyrinophilus	porphyriticus	Caudata	-	Plethodontidae	Hemidactyliinae	Gyrinophilus	porphyriticus	LC	Germany-Sweden	-	-	Europe	2015	2016	-	-	-	-	noBsal	0	2	-	captivity
Sabino-Pinto et al. 2018	WOS:000440782000054	2018	Hemidactylium	scutatum	Caudata	-	Plethodontidae	Hemidactyliinae	Hemidactylium	scutatum	LC	Germany-Sweden	-	-	Europe	2015	2016	-	-	-	-	noBsal	0	3	-	captivity
Sabino-Pinto et al. 2018	WOS:000440782000054	2018	Hynobius	dunni	Caudata	-	Hynobiidae	Hynobiinae	Hynobius	dunni	EN	Germany-Sweden	-	-	Europe	2015	2016	-	-	-	-	noBsal	0	1	-	captivity
Sabino-Pinto et al. 2018	WOS:000440782000054	2018	Hynobius	quelpartensis	Caudata	-	Hynobiidae	Hynobiinae	Hynobius	quelpaertensis	VU	Germany-Sweden	-	-	Europe	2015	2016	-	-	-	-	noBsal	0	1	-	captivity
Sabino-Pinto et al. 2018	WOS:000440782000054	2018	Hynobius	cf.leechii	Caudata	-	Hynobiidae	Hynobiinae	Hynobius	leechii	LC	Germany-Sweden	-	-	Europe	2015	2016	-	-	-	-	noBsal	0	1	-	captivity
Sabino-Pinto et al. 2018	WOS:000440782000054	2018	Hypselotriton	cyanurus	Caudata	-	Salamandridae	Pleurodelinae	Cynops	cyanurus	LC	Germany-Sweden	-	-	Europe	2015	2016	-	-	-	-	noBsal	0	6	-	captivity
Sabino-Pinto et al. 2018	WOS:000440782000054	2018	Hypselotriton	c.yunnanensis	Caudata	-	Salamandridae	Pleurodelinae	Cynops	yunnanensis	VU	Germany-Sweden	-	-	Europe	2015	2016	-	-	-	-	noBsal	0	6	-	captivity
Sabino-Pinto et al. 2018	WOS:000440782000054	2018	Hypselotriton	fudingensis	Caudata	-	Salamandridae	Pleurodelinae	Cynops	fudingensis	-	Germany-Sweden	-	-	Europe	2015	2016	-	-	-	-	noBsal	0	2	-	captivity
Sabino-Pinto et al. 2018	WOS:000440782000054	2018	Hypselotriton	orientalis	Caudata	-	Salamandridae	Pleurodelinae	Cynops	orientalis	LC	Germany-Sweden	-	-	Europe	2015	2016	-	-	-	-	noBsal	0	9	-	captivity
Sabino-Pinto et al. 2018	WOS:000440782000054	2018	Ichthyosaura	alpestris	Caudata	-	Salamandridae	Pleurodelinae	Ichthyosaura	alpestris	LC	Germany-Sweden	-	-	Europe	2015	2016	-	-	-	-	noBsal	0	4	-	captivity
Sabino-Pinto et al. 2018	WOS:000440782000054	2018	Ichthyosaura	a.alpestris	Caudata	-	Salamandridae	Pleurodelinae	Ichthyosaura	alpestris	LC	Germany-Sweden	-	-	Europe	2015	2016	-	-	-	-	noBsal	0	4	-	captivity
Sabino-Pinto et al. 2018	WOS:000440782000054	2018	Ichthyosaura	a.apuana	Caudata	-	Salamandridae	Pleurodelinae	Ichthyosaura	alpestris	LC	Germany-Sweden	-	-	Europe	2015	2016	-	-	-	-	noBsal	0	5	-	captivity
Sabino-Pinto et al. 2018	WOS:000440782000054	2018	Ichthyosaura	a.inexpectata	Caudata	-	Salamandridae	Pleurodelinae	Ichthyosaura	alpestris	LC	Germany-Sweden	-	-	Europe	2015	2016	-	-	-	-	noBsal	0	1	-	captivity
Sabino-Pinto et al. 2018	WOS:000440782000054	2018	Ichthyosaura	a.montenegrina	Caudata	-	Salamandridae	Pleurodelinae	Ichthyosaura	alpestris	LC	Germany-Sweden	-	-	Europe	2015	2016	-	-	-	-	noBsal	0	2	-	captivity
Sabino-Pinto et al. 2018	WOS:000440782000054	2018	Ichthyosaura	a.reiseri	Caudata	-	Salamandridae	Pleurodelinae	Ichthyosaura	alpestris	LC	Germany-Sweden	-	-	Europe	2015	2016	-	-	-	-	noBsal	0	2	-	captivity
Sabino-Pinto et al. 2018	WOS:000440782000054	2018	Ichthyosaura	a.veluchiensis	Caudata	-	Salamandridae	Pleurodelinae	Ichthyosaura	alpestris	LC	Germany-Sweden	-	-	Europe	2015	2016	-	-	-	-	noBsal	0	1	-	captivity
Sabino-Pinto et al. 2018	WOS:000440782000054	2018	Laotriton	laoensis	Caudata	-	Salamandridae	Pleurodelinae	Laotriton	laoensis	EN	Germany-Sweden	-	-	Europe	2015	2016	-	-	-	-	noBsal	2	11	-	captivity
Sabino-Pinto et al. 2018	WOS:000440782000054	2018	Liangshantriton	taliangensis	Caudata	-	Salamandridae	Pleurodelinae	Tylototriton	taliangensis	VU	Germany-Sweden	-	-	Europe	2015	2016	-	-	-	-	noBsal	0	1	-	captivity
Sabino-Pinto et al. 2018	WOS:000440782000054	2018	Lissotriton	boscai	Caudata	-	Salamandridae	Pleurodelinae	Lissotriton	boscai	LC	Germany-Sweden	-	-	Europe	2015	2016	-	-	-	-	noBsal	0	2	-	captivity
Sabino-Pinto et al. 2018	WOS:000440782000054	2018	Lissotriton	helveticus	Caudata	-	Salamandridae	Pleurodelinae	Lissotriton	helveticus	LC	Germany-Sweden	-	-	Europe	2015	2016	-	-	-	-	noBsal	0	3	-	captivity
Sabino-Pinto et al. 2018	WOS:000440782000054	2018	Lissotriton	h.alonsoi	Caudata	-	Salamandridae	Pleurodelinae	Lissotriton	helveticus	LC	Germany-Sweden	-	-	Europe	2015	2016	-	-	-	-	noBsal	0	2	-	captivity
Sabino-Pinto et al. 2018	WOS:000440782000054	2018	Lissotriton	italicus	Caudata	-	Salamandridae	Pleurodelinae	Lissotriton	italicus	LC	Germany-Sweden	-	-	Europe	2015	2016	-	-	-	-	noBsal	0	2	-	captivity
Sabino-Pinto et al. 2018	WOS:000440782000054	2018	Lissotriton	montandoni	Caudata	-	Salamandridae	Pleurodelinae	Lissotriton	montandoni	LC	Germany-Sweden	-	-	Europe	2015	2016	-	-	-	-	noBsal	0	2	-	captivity
Sabino-Pinto et al. 2018	WOS:000440782000054	2018	Lissotriton	vulgaris vulgaris	Caudata	-	Salamandridae	Pleurodelinae	Lissotriton	vulgaris	LC	Germany-Sweden	-	-	Europe	2015	2016	-	-	-	-	noBsal	0	3	-	captivity
Sabino-Pinto et al. 2018	WOS:000440782000054	2018	Lyciasalamandra	fazilae	Caudata	-	Salamandridae	Salamandrinae	Lyciasalamandra	fazilae	EN	Germany-Sweden	-	-	Europe	2015	2016	-	-	-	-	noBsal	0	2	-	captivity
Sabino-Pinto et al. 2018	WOS:000440782000054	2018	Mertensiella	caucasica	Caudata	-	Salamandridae	Salamandrinae	Mertensiella	caucasica	VU	Germany-Sweden	-	-	Europe	2015	2016	-	-	-	-	noBsal	0	2	-	captivity
Sabino-Pinto et al. 2018	WOS:000440782000054	2018	Necturus	maculosus	Caudata	-	Proteidae	-	Necturus	maculosus	LC	Germany-Sweden	-	-	Europe	2015	2016	-	-	-	-	noBsal	0	2	-	captivity
Sabino-Pinto et al. 2018	WOS:000440782000054	2018	Neurergus	crocatus	Caudata	-	Salamandridae	Pleurodelinae	Neurergus	crocatus	VU	Germany-Sweden	-	-	Europe	2015	2016	-	-	-	-	noBsal	0	6	-	captivity
Sabino-Pinto et al. 2018	WOS:000440782000054	2018	Neurergus	kaiseri	Caudata	-	Salamandridae	Pleurodelinae	Neurergus	kaiseri	VU	Germany-Sweden	-	-	Europe	2015	2016	-	-	-	-	noBsal	0	7	-	captivity
Sabino-Pinto et al. 2018	WOS:000440782000054	2018	Neurergus	strauchii	Caudata	-	Salamandridae	Pleurodelinae	Neurergus	strauchii	VU	Germany-Sweden	-	-	Europe	2015	2016	-	-	-	-	noBsal	0	5	-	captivity
Sabino-Pinto et al. 2018	WOS:000440782000054	2018	Notophtalmus	viridescens	Caudata	-	Salamandridae	Pleurodelinae	Notophthalmus	viridescens	LC	Germany-Sweden	-	-	Europe	2015	2016	-	-	-	-	noBsal	0	2	-	captivity
Sabino-Pinto et al. 2018	WOS:000440782000054	2018	Notophthalmus	v.louisianensis	Caudata	-	Salamandridae	Pleurodelinae	Notophthalmus	viridescens	LC	Germany-Sweden	-	-	Europe	2015	2016	-	-	-	-	noBsal	0	2	-	captivity
Sabino-Pinto et al. 2018	WOS:000440782000054	2018	Notophthalmus	v.piaropicola	Caudata	-	Salamandridae	Pleurodelinae	Notophthalmus	viridescens	LC	Germany-Sweden	-	-	Europe	2015	2016	-	-	-	-	noBsal	0	3	-	captivity
Sabino-Pinto et al. 2018	WOS:000440782000054	2018	Notophthalmus	v.viridescens	Caudata	-	Salamandridae	Pleurodelinae	Notophthalmus	viridescens	LC	Germany-Sweden	-	-	Europe	2015	2016	-	-	-	-	noBsal	0	4	-	captivity
Sabino-Pinto et al. 2018	WOS:000440782000054	2018	Ommatotriton	ophryticus	Caudata	-	Salamandridae	Pleurodelinae	Ommatotriton	ophryticus	NT	Germany-Sweden	-	-	Europe	2015	2016	-	-	-	-	noBsal	0	1	-	captivity
Sabino-Pinto et al. 2018	WOS:000440782000054	2018	Ommatotriton	vittatus	Caudata	-	Salamandridae	Pleurodelinae	Ommatotriton	vittatus	LC	Germany-Sweden	-	-	Europe	2015	2016	-	-	-	-	noBsal	0	1	-	captivity
Sabino-Pinto et al. 2018	WOS:000440782000054	2018	Ommatotriton	sp.	-	-	-	-	-	-	-	Germany-Sweden	-	-	Europe	2015	2016	-	-	-	-	noBsal	0	2	-	captivity
Sabino-Pinto et al. 2018	WOS:000440782000054	2018	Onychodactylus	fuscus	Caudata	-	Hynobiidae	Onychodactylinae	Onychodactylus	fuscus	-	Germany-Sweden	-	-	Europe	2015	2016	-	-	-	-	noBsal	0	2	-	captivity
Sabino-Pinto et al. 2018	WOS:000440782000054	2018	Paradactylodon	persicus	Caudata	-	Hynobiidae	Hynobiinae	Paradactylodon	persicus	NT	Germany-Sweden	-	-	Europe	2015	2016	-	-	-	-	noBsal	0	2	-	captivity
Sabino-Pinto et al. 2018	WOS:000440782000054	2018	Paramesotriton	caudopunctatus	Caudata	-	Salamandridae	Pleurodelinae	Paramesotriton	caudopunctatus	NT	Germany-Sweden	-	-	Europe	2015	2016	-	-	-	-	noBsal	0	1	-	captivity
Sabino-Pinto et al. 2018	WOS:000440782000054	2018	Paramesotriton	chinensis	Caudata	-	Salamandridae	Pleurodelinae	Paramesotriton	chinensis	LC	Germany-Sweden	-	-	Europe	2015	2016	-	-	-	-	noBsal	0	2	-	captivity
Sabino-Pinto et al. 2018	WOS:000440782000054	2018	Paramesotriton	deloustali	Caudata	-	Salamandridae	Pleurodelinae	Paramesotriton	deloustali	LC	Germany-Sweden	-	-	Europe	2015	2016	-	-	-	-	Bsal	1	7	-	captivity
Sabino-Pinto et al. 2018	WOS:000440782000054	2018	Paramesotriton	fuzhongensis	Caudata	-	Salamandridae	Pleurodelinae	Paramesotriton	fuzhongensis	VU	Germany-Sweden	-	-	Europe	2015	2016	-	-	-	-	Bsal	1	4	-	captivity
Sabino-Pinto et al. 2018	WOS:000440782000054	2018	Paramesotriton	hongkongensis	Caudata	-	Salamandridae	Pleurodelinae	Paramesotriton	hongkongensis	NT	Germany-Sweden	-	-	Europe	2015	2016	-	-	-	-	Bsal	1	1	-	captivity
Sabino-Pinto et al. 2018	WOS:000440782000054	2018	Paramesotriton	labiatus	Caudata	-	Salamandridae	Pleurodelinae	Paramesotriton	labiatus	LC	Germany-Sweden	-	-	Europe	2015	2016	-	-	-	-	noBsal	0	5	-	captivity
Sabino-Pinto et al. 2018	WOS:000440782000054	2018	Paramesotriton	qixilingensis	Caudata	-	Salamandridae	Pleurodelinae	Paramesotriton	qixilingensis	VU	Germany-Sweden	-	-	Europe	2015	2016	-	-	-	-	noBsal	0	1	-	captivity
Sabino-Pinto et al. 2018	WOS:000440782000054	2018	Plethodon	cinereus	Caudata	-	Plethodontidae	Plethodontinae	Plethodon	cinereus	LC	Germany-Sweden	-	-	Europe	2015	2016	-	-	-	-	noBsal	0	1	-	captivity
Sabino-Pinto et al. 2018	WOS:000440782000054	2018	Plethodon	glutinosus	Caudata	-	Plethodontidae	Plethodontinae	Plethodon	glutinosus	LC	Germany-Sweden	-	-	Europe	2015	2016	-	-	-	-	noBsal	0	2	-	captivity
Sabino-Pinto et al. 2018	WOS:000440782000054	2018	Pleurodeles	nebulosus	Caudata	-	Salamandridae	Pleurodelinae	Pleurodeles	nebulosus	VU	Germany-Sweden	-	-	Europe	2015	2016	-	-	-	-	Bsal	1	4	-	captivity
Sabino-Pinto et al. 2018	WOS:000440782000054	2018	Pleurodeles	waltl	Caudata	-	Salamandridae	Pleurodelinae	Pleurodeles	waltl	NT	Germany-Sweden	-	-	Europe	2015	2016	-	-	-	-	Bsal	3	17	-	captivity
Sabino-Pinto et al. 2018	WOS:000440782000054	2018	Pseudotriton	ruber	Caudata	-	Plethodontidae	Hemidactyliinae	Pseudotriton	ruber	LC	Germany-Sweden	-	-	Europe	2015	2016	-	-	-	-	noBsal	0	2	-	captivity
Sabino-Pinto et al. 2018	WOS:000440782000054	2018	Pseudotriton	r.schencki	Caudata	-	Plethodontidae	Hemidactyliinae	Pseudotriton	ruber	LC	Germany-Sweden	-	-	Europe	2015	2016	-	-	-	-	noBsal	0	2	-	captivity
Sabino-Pinto et al. 2018	WOS:000440782000054	2018	Salamandra	algira	Caudata	-	Salamandridae	Salamandrinae	Salamandra	algira	VU	Germany-Sweden	-	-	Europe	2015	2016	-	-	-	-	noBsal	0	2	-	captivity
Sabino-Pinto et al. 2018	WOS:000440782000054	2018	Salamandra	a.algira	Caudata	-	Salamandridae	Salamandrinae	Salamandra	algira	VU	Germany-Sweden	-	-	Europe	2015	2016	-	-	-	-	noBsal	0	2	-	captivity
Sabino-Pinto et al. 2018	WOS:000440782000054	2018	Salamandra	a.splendens	Caudata	-	Salamandridae	Salamandrinae	Salamandra	algira	VU	Germany-Sweden	-	-	Europe	2015	2016	-	-	-	-	noBsal	0	1	-	captivity
Sabino-Pinto et al. 2018	WOS:000440782000054	2018	Salamandra	a.tingitana	Caudata	-	Salamandridae	Salamandrinae	Salamandra	algira	VU	Germany-Sweden	-	-	Europe	2015	2016	-	-	-	-	noBsal	0	8	-	captivity
Sabino-Pinto et al. 2018	WOS:000440782000054	2018	Salamandra	atra	Caudata	-	Salamandridae	Salamandrinae	Salamandra	atra	LC	Germany-Sweden	-	-	Europe	2015	2016	-	-	-	-	noBsal	0	12	-	captivity
Sabino-Pinto et al. 2018	WOS:000440782000054	2018	Salamandra	a.atra	Caudata	-	Salamandridae	Salamandrinae	Salamandra	atra	LC	Germany-Sweden	-	-	Europe	2015	2016	-	-	-	-	noBsal	0	6	-	captivity
Sabino-Pinto et al. 2018	WOS:000440782000054	2018	Salamandra	a.aurorae	Caudata	-	Salamandridae	Salamandrinae	Salamandra	atra	LC	Germany-Sweden	-	-	Europe	2015	2016	-	-	-	-	noBsal	0	13	-	captivity
Sabino-Pinto et al. 2018	WOS:000440782000054	2018	Salamandra	a.pasubiensis	Caudata	-	Salamandridae	Salamandrinae	Salamandra	atra	LC	Germany-Sweden	-	-	Europe	2015	2016	-	-	-	-	Bsal	1	5	-	captivity
Sabino-Pinto et al. 2018	WOS:000440782000054	2018	Salamandra	corsica	Caudata	-	Salamandridae	Salamandrinae	Salamandra	corsica	LC	Germany-Sweden	-	-	Europe	2015	2016	-	-	-	-	noBsal	0	15	-	captivity
Sabino-Pinto et al. 2018	WOS:000440782000054	2018	Salamandra	infraimmaculata	Caudata	-	Salamandridae	Salamandrinae	Salamandra	infraimmaculata	NT	Germany-Sweden	-	-	Europe	2015	2016	-	-	-	-	noBsal	0	3	-	captivity
Sabino-Pinto et al. 2018	WOS:000440782000054	2018	Salamandra	i.infraimmaculata	Caudata	-	Salamandridae	Salamandrinae	Salamandra	infraimmaculata	NT	Germany-Sweden	-	-	Europe	2015	2016	-	-	-	-	noBsal	0	18	-	captivity
Sabino-Pinto et al. 2018	WOS:000440782000054	2018	Salamandra	i.orientalis	Caudata	-	Salamandridae	Salamandrinae	Salamandra	infraimmaculata	NT	Germany-Sweden	-	-	Europe	2015	2016	-	-	-	-	noBsal	0	4	-	captivity
Sabino-Pinto et al. 2018	WOS:000440782000054	2018	Salamandra	i.semenovi	Caudata	-	Salamandridae	Salamandrinae	Salamandra	infraimmaculata	NT	Germany-Sweden	-	-	Europe	2015	2016	-	-	-	-	Bsal	1	17	-	captivity
Sabino-Pinto et al. 2018	WOS:000440782000054	2018	Salamandra	lanzai	Caudata	-	Salamandridae	Salamandrinae	Salamandra	lanzai	VU	Germany-Sweden	-	-	Europe	2015	2016	-	-	-	-	noBsal	0	6	-	captivity
Sabino-Pinto et al. 2018	WOS:000440782000054	2018	Salamandra	perspicillata	Caudata	-	Salamandridae	Salamandrinae	Salamandrina	perspicillata	LC	Germany-Sweden	-	-	Europe	2015	2016	-	-	-	-	noBsal	0	1	-	captivity
Sabino-Pinto et al. 2018	WOS:000440782000054	2018	Salamandra	salamandra	Caudata	-	Salamandridae	Salamandrinae	Salamandra	salamandra	LC	Germany-Sweden	-	-	Europe	2015	2016	-	-	-	-	noBsal	0	3	-	captivity
Sabino-Pinto et al. 2018	WOS:000440782000054	2018	Salamandra	s.alfredschmidti	Caudata	-	Salamandridae	Salamandrinae	Salamandra	salamandra	LC	Germany-Sweden	-	-	Europe	2015	2016	-	-	-	-	noBsal	0	7	-	captivity
Sabino-Pinto et al. 2018	WOS:000440782000054	2018	Salamandra	s.almanzoris	Caudata	-	Salamandridae	Salamandrinae	Salamandra	salamandra	LC	Germany-Sweden	-	-	Europe	2015	2016	-	-	-	-	Bsal	3	12	-	captivity
Sabino-Pinto et al. 2018	WOS:000440782000054	2018	Salamandra	s.bejarae	Caudata	-	Salamandridae	Salamandrinae	Salamandra	salamandra	LC	Germany-Sweden	-	-	Europe	2015	2016	-	-	-	-	noBsal	0	7	-	captivity
Sabino-Pinto et al. 2018	WOS:000440782000054	2018	Salamandra	s.bernardezi	Caudata	-	Salamandridae	Salamandrinae	Salamandra	salamandra	LC	Germany-Sweden	-	-	Europe	2015	2016	-	-	-	-	Bsal	2	20	-	captivity
Sabino-Pinto et al. 2018	WOS:000440782000054	2018	Salamandra	s.beschkovi	Caudata	-	Salamandridae	Salamandrinae	Salamandra	salamandra	LC	Germany-Sweden	-	-	Europe	2015	2016	-	-	-	-	noBsal	0	8	-	captivity
Sabino-Pinto et al. 2018	WOS:000440782000054	2018	Salamandra	s.corsica	Caudata	-	Salamandridae	Salamandrinae	Salamandra	salamandra	LC	Germany-Sweden	-	-	Europe	2015	2016	-	-	-	-	noBsal	0	2	-	captivity
Sabino-Pinto et al. 2018	WOS:000440782000054	2018	Salamandra	s.crespoi	Caudata	-	Salamandridae	Salamandrinae	Salamandra	salamandra	LC	Germany-Sweden	-	-	Europe	2015	2016	-	-	-	-	noBsal	0	9	-	captivity
Sabino-Pinto et al. 2018	WOS:000440782000054	2018	Salamandra	s.fastuosa	Caudata	-	Salamandridae	Salamandrinae	Salamandra	salamandra	LC	Germany-Sweden	-	-	Europe	2015	2016	-	-	-	-	Bsal	2	17	-	captivity
Sabino-Pinto et al. 2018	WOS:000440782000054	2018	Salamandra	s.gallaica	Caudata	-	Salamandridae	Salamandrinae	Salamandra	salamandra	LC	Germany-Sweden	-	-	Europe	2015	2016	-	-	-	-	Bsal	0	45	-	captivity
Sabino-Pinto et al. 2018	WOS:000440782000054	2018	Salamandra	s.gigliolii	Caudata	-	Salamandridae	Salamandrinae	Salamandra	salamandra	LC	Germany-Sweden	-	-	Europe	2015	2016	-	-	-	-	Bsal	0	30	-	captivity
Sabino-Pinto et al. 2018	WOS:000440782000054	2018	Salamandra	s.longirostris	Caudata	-	Salamandridae	Salamandrinae	Salamandra	longirostris	-	Germany-Sweden	-	-	Europe	2015	2016	-	-	-	-	noBsal	0	4	-	captivity
Sabino-Pinto et al. 2018	WOS:000440782000054	2018	Salamandra	s.morenica	Caudata	-	Salamandridae	Salamandrinae	Salamandra	salamandra	LC	Germany-Sweden	-	-	Europe	2015	2016	-	-	-	-	noBsal	0	13	-	captivity
Sabino-Pinto et al. 2018	WOS:000440782000054	2018	Salamandra	s.salamandra	Caudata	-	Salamandridae	Salamandrinae	Salamandra	salamandra	LC	Germany-Sweden	-	-	Europe	2015	2016	-	-	-	-	Bsal	4	49	-	captivity
Sabino-Pinto et al. 2018	WOS:000440782000054	2018	Salamandra	s.terrestris	Caudata	-	Salamandridae	Salamandrinae	Salamandra	salamandra	LC	Germany-Sweden	-	-	Europe	2015	2016	-	-	-	-	Bsal	2	147	-	captivity
Sabino-Pinto et al. 2018	WOS:000440782000054	2018	Salamandra	s.werneri	Caudata	-	Salamandridae	Salamandrinae	Salamandra	salamandra	LC	Germany-Sweden	-	-	Europe	2015	2016	-	-	-	-	Bsal	2	7	-	captivity
Sabino-Pinto et al. 2018	WOS:000440782000054	2018	Salamandrella	keyserlingii	Caudata	-	Hynobiidae	Hynobiinae	Salamandrella	keyserlingii	LC	Germany-Sweden	-	-	Europe	2015	2016	-	-	-	-	noBsal	0	3	-	captivity
Sabino-Pinto et al. 2018	WOS:000440782000054	2018	Siren	intermedia	Caudata	-	Sirenidae	-	Siren	intermedia	LC	Germany-Sweden	-	-	Europe	2015	2016	-	-	-	-	noBsal	0	2	-	captivity
Sabino-Pinto et al. 2018	WOS:000440782000054	2018	Siren	i.intermedia	Caudata	-	Sirenidae	-	Siren	intermedia	LC	Germany-Sweden	-	-	Europe	2015	2016	-	-	-	-	noBsal	0	1	-	captivity
Sabino-Pinto et al. 2018	WOS:000440782000054	2018	Siren	lacertina	Caudata	-	Sirenidae	-	Siren	lacertina	LC	Germany-Sweden	-	-	Europe	2015	2016	-	-	-	-	noBsal	0	1	-	captivity
Sabino-Pinto et al. 2018	WOS:000440782000054	2018	Speleomantes	italicus	Caudata	-	Plethodontidae	Plethodontinae	Speleomantes	italicus	NT	Germany-Sweden	-	-	Europe	2015	2016	-	-	-	-	noBsal	0	2	-	captivity
Sabino-Pinto et al. 2018	WOS:000440782000054	2018	Speleomantes	strinatii	Caudata	-	Plethodontidae	Plethodontinae	Speleomantes	strinatii	NT	Germany-Sweden	-	-	Europe	2015	2016	-	-	-	-	noBsal	0	2	-	captivity
Sabino-Pinto et al. 2018	WOS:000440782000054	2018	Taricha	granulosa	Caudata	-	Salamandridae	Pleurodelinae	Taricha	granulosa	LC	Germany-Sweden	-	-	Europe	2015	2016	-	-	-	-	noBsal	0	6	-	captivity
Sabino-Pinto et al. 2018	WOS:000440782000054	2018	Taricha	torosa	Caudata	-	Salamandridae	Pleurodelinae	Taricha	torosa	LC	Germany-Sweden	-	-	Europe	2015	2016	-	-	-	-	noBsal	0	1	-	captivity
Sabino-Pinto et al. 2018	WOS:000440782000054	2018	Triturus	carnifex	Caudata	-	Salamandridae	Pleurodelinae	Triturus	carnifex	LC	Germany-Sweden	-	-	Europe	2015	2016	-	-	-	-	noBsal	0	13	-	captivity
Sabino-Pinto et al. 2018	WOS:000440782000054	2018	Triturus	cristatus	Caudata	-	Salamandridae	Pleurodelinae	Triturus	cristatus	LC	Germany-Sweden	-	-	Europe	2015	2016	-	-	-	-	noBsal	0	9	-	captivity
Sabino-Pinto et al. 2018	WOS:000440782000054	2018	Triturus	dobrogicus	Caudata	-	Salamandridae	Pleurodelinae	Triturus	dobrogicus	NT	Germany-Sweden	-	-	Europe	2015	2016	-	-	-	-	noBsal	0	5	-	captivity
Sabino-Pinto et al. 2018	WOS:000440782000054	2018	Triturus	d.macrosoma	Caudata	-	Salamandridae	Pleurodelinae	Triturus	dobrogicus	NT	Germany-Sweden	-	-	Europe	2015	2016	-	-	-	-	noBsal	0	3	-	captivity
Sabino-Pinto et al. 2018	WOS:000440782000054	2018	Triturus	ivanbureschi	Caudata	-	Salamandridae	Pleurodelinae	Triturus	ivanbureschi	-	Germany-Sweden	-	-	Europe	2015	2016	-	-	-	-	noBsal	0	2	-	captivity
Sabino-Pinto et al. 2018	WOS:000440782000054	2018	Triturus	karelinii	Caudata	-	Salamandridae	Pleurodelinae	Triturus	karelinii	LC	Germany-Sweden	-	-	Europe	2015	2016	-	-	-	-	noBsal	0	6	-	captivity
Sabino-Pinto et al. 2018	WOS:000440782000054	2018	Triturus	macedonicus	Caudata	-	Salamandridae	Pleurodelinae	Triturus	macedonicus	-	Germany-Sweden	-	-	Europe	2015	2016	-	-	-	-	noBsal	0	2	-	captivity
Sabino-Pinto et al. 2018	WOS:000440782000054	2018	Triturus	marmoratus	Caudata	-	Salamandridae	Pleurodelinae	Triturus	marmoratus	LC	Germany-Sweden	-	-	Europe	2015	2016	-	-	-	-	noBsal	0	9	-	captivity
Sabino-Pinto et al. 2018	WOS:000440782000054	2018	Triturus	pygmaeus	Caudata	-	Salamandridae	Pleurodelinae	Triturus	pygmaeus	NT	Germany-Sweden	-	-	Europe	2015	2016	-	-	-	-	noBsal	0	3	-	captivity
Sabino-Pinto et al. 2018	WOS:000440782000054	2018	Triturus	"candidate sp."	-	-	-	-	-	-	-	Germany-Sweden	-	-	Europe	2015	2016	-	-	-	-	noBsal	0	1	-	captivity
Sabino-Pinto et al. 2018	WOS:000440782000054	2018	Triturus	dobrogicus/carnifez	-	-	-	-	-	-	-	Germany-Sweden	-	-	Europe	2015	2016	-	-	-	-	noBsal	0	2	-	captivity
Sabino-Pinto et al. 2018	WOS:000440782000054	2018	Triturus	dobrogicus/carolinensis	-	-	-	-	-	-	-	Germany-Sweden	-	-	Europe	2015	2016	-	-	-	-	noBsal	0	2	-	captivity
Sabino-Pinto et al. 2018	WOS:000440782000054	2018	Triturus	dobrogicus/cristatus	-	-	-	-	-	-	-	Germany-Sweden	-	-	Europe	2015	2016	-	-	-	-	noBsal	0	2	-	captivity
Sabino-Pinto et al. 2018	WOS:000440782000054	2018	Tylototriton	himalayensis/uyenoi	-	-	-	-	-	-	-	Germany-Sweden	-	-	Europe	2015	2016	-	-	-	-	noBsal	0	2	-	captivity
Sabino-Pinto et al. 2018	WOS:000440782000054	2018	Tylototriton	guangxiensis	Caudata	-	Salamandridae	Pleurodelinae	Paramesotriton	guangxiensis	EN	Germany-Sweden	-	-	Europe	2015	2016	-	-	-	-	noBsal	0	2	-	captivity
Sabino-Pinto et al. 2018	WOS:000440782000054	2018	Tylototriton	kweichowensis	Caudata	-	Salamandridae	Pleurodelinae	Tylototriton	kweichowensis	VU	Germany-Sweden	-	-	Europe	2015	2016	-	-	-	-	noBsal	0	2	-	captivity
Sabino-Pinto et al. 2018	WOS:000440782000054	2018	Tylototriton	lizhenchangi	Caudata	-	Salamandridae	Pleurodelinae	Tylototriton	lizhengchangi	CR	Germany-Sweden	-	-	Europe	2015	2016	-	-	-	-	noBsal	0	1	-	captivity
Sabino-Pinto et al. 2018	WOS:000440782000054	2018	Tylototriton	shanjing	Caudata	-	Salamandridae	Pleurodelinae	Tylototriton	shanjing	VU	Germany-Sweden	-	-	Europe	2015	2016	-	-	-	-	noBsal	0	1	-	captivity
Sabino-Pinto et al. 2018	WOS:000440782000054	2018	Tylototriton	shanorum	Caudata	-	Salamandridae	Pleurodelinae	Tylototriton	shanorum	VU	Germany-Sweden	-	-	Europe	2015	2016	-	-	-	-	noBsal	0	3	-	captivity
Sabino-Pinto et al. 2018	WOS:000440782000054	2018	Tylototriton	verrucosus	Caudata	-	Salamandridae	Pleurodelinae	Tylototriton	verrucosus	LC	Germany-Sweden	-	-	Europe	2015	2016	-	-	-	-	noBsal	0	7	-	captivity
Sabino-Pinto et al. 2018	WOS:000440782000054	2018	Tylototriton	yangi	Caudata	-	Salamandridae	Pleurodelinae	Tylototriton	yangi	EN	Germany-Sweden	-	-	Europe	2015	2016	-	-	-	-	noBsal	0	2	-	captivity
Sabino-Pinto et al. 2018	WOS:000440782000054	2018	Tylototriton	cf.shanjing/uyenoi	-	-	-	-	-	-	-	Germany-Sweden	-	-	Europe	2015	2016	-	-	-	-	noBsal	0	1	-	captivity
Sabino-Pinto et al. 2018	WOS:000440782000054	2018	Typhlonectes	natans	Gymnophiona	-	Typhlonectidae	-	Typhlonectes	natans	LC	Germany-Sweden	-	-	Europe	2015	2016	-	-	-	-	noBsal	0	1	-	captivity
Yuan et al. 2018	WOS:000441238500004	2018	Andrias	davidianus	Caudata	-	Cryptobranchidae	-	Andrias	davidianus	CR	China	CN	CHN	East Asia	2016	2017	-	-	-	-	Bsal	1	16	-	captivity
Yuan et al. 2018	WOS:000441238500004	2018	Hynobius	leechii	Caudata	-	Hynobiidae	Hynobiinae	Hynobius	leechii	LC	China	CN	CHN	East Asia	2016	2017	-	-	-	-	noBsal	0	10	-	field
Yuan et al. 2018	WOS:000441238500004	2018	Cynops	cyanurus	Caudata	-	Salamandridae	Pleurodelinae	Cynops	cyanurus	LC	China	CN	CHN	East Asia	2016	2017	-	-	-	-	Bsal	1	60	-	field
Yuan et al. 2018	WOS:000441238500004	2018	Cynops	fudingensis	Caudata	-	Salamandridae	Pleurodelinae	Cynops	fudingensis	-	China	CN	CHN	East Asia	2016	2017	-	-	-	-	noBsal	1	71	-	field
Yuan et al. 2018	WOS:000441238500004	2018	Cynops	glaucus	Caudata	-	Salamandridae	Pleurodelinae	Cynops	glaucus	-	China	CN	CHN	East Asia	2016	2017	-	-	-	-	noBsal	0	29	-	field
Yuan et al. 2018	WOS:000441238500004	2018	Cynops	orientalis	Caudata	-	Salamandridae	Pleurodelinae	Cynops	orientalis	LC	China	CN	CHN	East Asia	2016	2017	-	-	-	-	Bsal	1	111	-	field
Yuan et al. 2018	WOS:000441238500004	2018	Cynops	orphicus	Caudata	-	Salamandridae	Pleurodelinae	Cynops	orphicus	EN	China	CN	CHN	East Asia	2016	2017	-	-	-	-	Bsal	1	16	-	field
Yuan et al. 2018	WOS:000441238500004	2018	Echinotriton	chinhaiensis	Caudata	-	Salamandridae	Pleurodelinae	Echinotriton	chinhaiensis	CR	China	CN	CHN	East Asia	2016	2017	-	-	-	-	noBsal	0	2	-	field
Yuan et al. 2018	WOS:000441238500004	2018	Echinotriton	maxicuadratus	Caudata	-	Salamandridae	Pleurodelinae	Echinotriton	maxiquadratus	-	China	CN	CHN	East Asia	2016	2017	-	-	-	-	noBsal	0	14	-	field
Yuan et al. 2018	WOS:000441238500004	2018	Pachytriton	archospotus	Caudata	-	Salamandridae	Pleurodelinae	Pachytriton	archospotus	NT	China	CN	CHN	East Asia	2016	2017	-	-	-	-	noBsal	0	49	-	field
Yuan et al. 2018	WOS:000441238500004	2018	Pachytriton	brevipes	Caudata	-	Salamandridae	Pleurodelinae	Pachytriton	brevipes	LC	China	CN	CHN	East Asia	2016	2017	-	-	-	-	noBsal	0	18	-	field
Yuan et al. 2018	WOS:000441238500004	2018	Pachytriton	feii	Caudata	-	Salamandridae	Pleurodelinae	Pachytriton	feii	VU	China	CN	CHN	East Asia	2016	2017	-	-	-	-	noBsal	0	4	-	field
Yuan et al. 2018	WOS:000441238500004	2018	Pachytriton	granulosus	Caudata	-	Salamandridae	Pleurodelinae	Pachytriton	granulosus	-	China	CN	CHN	East Asia	2016	2017	-	-	-	-	noBsal	0	9	-	field
Yuan et al. 2018	WOS:000441238500004	2018	Pachytriton	inexpectatus	Caudata	-	Salamandridae	Pleurodelinae	Pachytriton	inexpectatus	LC	China	CN	CHN	East Asia	2016	2017	-	-	-	-	noBsal	0	62	-	field
Yuan et al. 2018	WOS:000441238500004	2018	Pachytriton	moi	Caudata	-	Salamandridae	Pleurodelinae	Pachytriton	moi	-	China	CN	CHN	East Asia	2016	2017	-	-	-	-	noBsal	0	50	-	field
Yuan et al. 2018	WOS:000441238500004	2018	Pachytriton	wuguanfui	Caudata	-	Salamandridae	Pleurodelinae	Pachytriton	wuguanfui	EN	China	CN	CHN	East Asia	2016	2017	-	-	-	-	Bsal	1	25	-	field
Yuan et al. 2018	WOS:000441238500004	2018	Paramesotriton	aurantius	Caudata	-	Salamandridae	Pleurodelinae	Paramesotriton	aurantius	VU	China	CN	CHN	East Asia	2016	2017	-	-	-	-	Bsal	4	56	-	field
Yuan et al. 2018	WOS:000441238500004	2018	Paramesotriton	caudopunctatus	Caudata	-	Salamandridae	Pleurodelinae	Paramesotriton	caudopunctatus	NT	China	CN	CHN	East Asia	2016	2017	-	-	-	-	noBsal	0	82	-	field
Yuan et al. 2018	WOS:000441238500004	2018	Paramesotriton	chinensis	Caudata	-	Salamandridae	Pleurodelinae	Paramesotriton	chinensis	LC	China	CN	CHN	East Asia	2016	2017	-	-	-	-	noBsal	0	39	-	field
Yuan et al. 2018	WOS:000441238500004	2018	Paramesotriton	deloustali	Caudata	-	Salamandridae	Pleurodelinae	Paramesotriton	deloustali	LC	China	CN	CHN	East Asia	2016	2017	-	-	-	-	noBsal	0	13	-	field
Yuan et al. 2018	WOS:000441238500004	2018	Paramesotriton	fuzhongensis	Caudata	-	Salamandridae	Pleurodelinae	Paramesotriton	fuzhongensis	VU	China	CN	CHN	East Asia	2016	2017	-	-	-	-	noBsal	0	53	-	field
Yuan et al. 2018	WOS:000441238500004	2018	Paramesotriton	guanxiensis	Caudata	-	Salamandridae	Pleurodelinae	Paramesotriton	guangxiensis	EN	China	CN	CHN	East Asia	2016	2017	-	-	-	-	noBsal	0	41	-	field
Yuan et al. 2018	WOS:000441238500004	2018	Paramesotriton	hongkongensis	Caudata	-	Salamandridae	Pleurodelinae	Paramesotriton	hongkongensis	NT	China	CN	CHN	East Asia	2016	2017	-	-	-	-	Bsal	21	42	-	field
Yuan et al. 2018	WOS:000441238500004	2018	Paramesotriton	labiatus	Caudata	-	Salamandridae	Pleurodelinae	Paramesotriton	labiatus	LC	China	CN	CHN	East Asia	2016	2017	-	-	-	-	noBsal	0	2	-	field
Yuan et al. 2018	WOS:000441238500004	2018	Paramesotriton	qixilingensis	Caudata	-	Salamandridae	Pleurodelinae	Paramesotriton	qixilingensis	VU	China	CN	CHN	East Asia	2016	2017	-	-	-	-	noBsal	0	41	-	field
Yuan et al. 2018	WOS:000441238500004	2018	Paramesotriton	yunwuensis	Caudata	-	Salamandridae	Pleurodelinae	Paramesotriton	yunwuensis	EN	China	CN	CHN	East Asia	2016	2017	-	-	-	-	noBsal	0	24	-	field
Yuan et al. 2018	WOS:000441238500004	2018	Paramesotriton	zhijinensis	Caudata	-	Salamandridae	Pleurodelinae	Paramesotriton	zhijinensis	EN	China	CN	CHN	East Asia	2016	2017	-	-	-	-	noBsal	0	22	-	field
Yuan et al. 2018	WOS:000441238500004	2018	Tylotriton	asperrimus	Caudata	-	Salamandridae	Pleurodelinae	Tylototriton	asperrimus	NT	China	CN	CHN	East Asia	2016	2017	-	-	-	-	Bsal	1	16	-	field
Yuan et al. 2018	WOS:000441238500004	2018	Tylotriton	broadorigus	Caudata	-	Salamandridae	Pleurodelinae	Tylototriton	broadoridgus	-	China	CN	CHN	East Asia	2016	2017	-	-	-	-	noBsal	0	22	-	field
Yuan et al. 2018	WOS:000441238500004	2018	Tylotriton	dabienicus	Caudata	-	Salamandridae	Pleurodelinae	Tylototriton	dabienicus	EN	China	CN	CHN	East Asia	2016	2017	-	-	-	-	noBsal	0	6	-	field
Yuan et al. 2018	WOS:000441238500004	2018	Tylotriton	kweichowensis	Caudata	-	Salamandridae	Pleurodelinae	Tylototriton	kweichowensis	VU	China	CN	CHN	East Asia	2016	2017	-	-	-	-	noBsal	0	39	-	field
Yuan et al. 2018	WOS:000441238500004	2018	Tylotriton	shanjing	Caudata	-	Salamandridae	Pleurodelinae	Tylototriton	shanjing	VU	China	CN	CHN	East Asia	2016	2017	-	-	-	-	noBsal	0	16	-	field
Yuan et al. 2018	WOS:000441238500004	2018	Tylotriton	verrucosus	Caudata	-	Salamandridae	Pleurodelinae	Tylototriton	verrucosus	LC	China	CN	CHN	East Asia	2016	2017	-	-	-	-	Bsal	1	48	-	field
Yuan et al. 2018	WOS:000441238500004	2018	Tylotriton	wenxianensis	Caudata	-	Salamandridae	Pleurodelinae	Tylototriton	wenxianensis	VU	China	CN	CHN	East Asia	2016	2017	-	-	-	-	noBsal	0	42	-	field
Yuan et al. 2018	WOS:000441238500004	2018	Tylotriton	yangi	Caudata	-	Salamandridae	Pleurodelinae	Tylototriton	yangi	EN	China	CN	CHN	East Asia	2016	2017	-	-	-	-	noBsal	0	9	-	field
Standish et al. 2018	WOS:000435562500001	2018	Anaxyrus	americanus	Anura	-	Bufonidae	-	Anaxyrus	americanus	LC	United States of America	US	USA	North America	2016	2017	2016	2017	-	-	noBsal	0	45	-	field
Standish et al. 2018	WOS:000435562500001	2018	Lithobates	clamitans	Anura	-	Ranidae	-	Lithobates	clamitans	LC	United States of America	US	USA	North America	2016	2017	2016	2017	-	-	noBsal	0	95	-	field
Standish et al. 2018	WOS:000435562500001	2018	Lithobates	pipiens	Anura	-	Ranidae	-	Lithobates	pipiens	LC	United States of America	US	USA	North America	2016	2017	2016	2017	-	-	noBsal	0	25	-	field
Standish et al. 2018	WOS:000435562500001	2018	Rana	catesbeiana	Anura	-	Ranidae	-	Lithobates	catesbeianus	LC	United States of America	US	USA	North America	2016	2017	2016	2017	-	-	noBsal	0	10	-	field
Standish et al. 2018	WOS:000435562500001	2018	Lithobates	palustris	Anura	-	Ranidae	-	Lithobates	palustris	LC	United States of America	US	USA	North America	2016	2017	2016	2016	-	-	noBsal	0	1	-	field
Standish et al. 2018	WOS:000435562500001	2018	Necturus	maculosus	Caudata	-	Proteidae	-	Necturus	maculosus	LC	United States of America	US	USA	North America	2016	2017	2017	2017	-	-	noBsal	0	62	-	field
Standish et al. 2018	WOS:000435562500001	2018	Hyla	sp.	-	-	-	-	-	-	-	United States of America	US	USA	North America	2016	2017	2017	2017	-	-	noBsal	0	22	-	field
Standish et al. 2018	WOS:000435562500001	2018	Pseudacris	maculate	Anura	-	Hylidae	Acridinae	Pseudacris	maculata	LC	United States of America	US	USA	North America	2016	2017	2017	2017	-	-	noBsal	0	4	-	field
Standish et al. 2018	WOS:000435562500001	2018	Pseudacris	crucifer	Anura	-	Hylidae	Acridinae	Pseudacris	crucifer	LC	United States of America	US	USA	North America	2016	2017	2017	2017	-	-	noBsal	0	4	-	field
Standish et al. 2018	WOS:000435562500001	2018	Lithobates	sylvaticus	Anura	-	Ranidae	-	Lithobates	sylvaticus	LC	United States of America	US	USA	North America	2016	2017	2017	2017	-	-	noBsal	0	11	-	field
Standish et al. 2018	WOS:000435562500001	2018	Plethodon	cinereus	Caudata	-	Plethodontidae	Plethodontinae	Plethodon	cinereus	LC	United States of America	US	USA	North America	2016	2017	2017	2017	-	-	noBsal	0	1	-	field
Standish et al. 2018	WOS:000435562500001	2018	Notophtalmus	viridescens	Caudata	-	Salamandridae	Pleurodelinae	Notophthalmus	viridescens	LC	United States of America	US	USA	North America	2016	2017	2017	2017	-	-	noBsal	0	3	-	field
Standish et al. 2018	WOS:000435562500001	2018	Ambystoma	laterale	Caudata	-	Ambystomatidae	-	Ambystoma	laterale	LC	United States of America	US	USA	North America	2016	2017	2017	2017	-	-	noBsal	0	9	-	field
Michaels et al. 2018	WOS:000435791300004	2018	Ambystoma	dumerilii	Caudata	-	Ambystomatidae	-	Ambystoma	dumerilii	CR	United Kingdom of Great Britain and Northern Ireland	GB	GBR	Europe	-	-	-	-	-	-	noBsal	0	40	-	captivity
Michaels et al. 2018	WOS:000435791300004	2018	Ambystoma	mexicanum	Caudata	-	Ambystomatidae	-	Ambystoma	mexicanum	CR	United Kingdom of Great Britain and Northern Ireland	GB	GBR	Europe	-	-	-	-	-	-	noBsal	0	26	-	captivity
Michaels et al. 2018	WOS:000435791300004	2018	Ambystoma	andersoni	Caudata	-	Ambystomatidae	-	Ambystoma	andersoni	CR	United Kingdom of Great Britain and Northern Ireland	GB	GBR	Europe	-	-	-	-	-	-	noBsal	0	10	-	captivity
Spitzen-van der Sluijs et al. 2018	WOS:000426262400053	2018	Ichthyosaura	alpestris	Caudata	-	Salamandridae	Pleurodelinae	Ichthyosaura	alpestris	LC	Netherlands	NL	NLD	Europe	2013	2016	2013	2016	2015	2015	Bsal	2	140	-	field
Spitzen-van der Sluijs et al. 2018	WOS:000426262400053	2018	Salamandra	salamandra	Caudata	-	Salamandridae	Salamandrinae	Salamandra	salamandra	LC	Netherlands	NL	NLD	Europe	2013	2016	2013	2016	2015	2015	Bsal	3	176	deaths	field
Spitzen-van der Sluijs et al. 2018	WOS:000426262400053	2018	Ichthyosaura	alpestris	Caudata	-	Salamandridae	Pleurodelinae	Ichthyosaura	alpestris	LC	Netherlands	NL	NLD	Europe	2013	2016	2013	2016	2015	2015	Bsal	2	140	-	field
Spitzen-van der Sluijs et al. 2018	WOS:000426262400053	2018	Ichthyosaura	alpestris	Caudata	-	Salamandridae	Pleurodelinae	Ichthyosaura	alpestris	LC	-	-	-	-	-	-	-	-	-	-	Bsal	-	-	-	laboratory
Balaz et al. 2018	WOS:000425154800013	2018	Salamandra	salamandra	Caudata	-	Salamandridae	Salamandrinae	Salamandra	salamandra	LC	Czechia	CZ	CZE	Europe	2015	2016	2015	2015	-	-	noBsal	0	96	-	field
Balaz et al. 2018	WOS:000425154800013	2018	Lissotriton	vulgaris	Caudata	-	Salamandridae	Pleurodelinae	Lissotriton	vulgaris	LC	Czechia	CZ	CZE	Europe	2015	2016	2016	2016	-	-	noBsal	0	28	-	field
Balaz et al. 2018	WOS:000425154800013	2018	Ichthyosaura	alpestris	Caudata	-	Salamandridae	Pleurodelinae	Ichthyosaura	alpestris	LC	Czechia	CZ	CZE	Europe	2015	2016	2016	2016	-	-	noBsal	0	2	-	field
Balaz et al. 2018	WOS:000425154800013	2018	Ambystoma	mexicanum	Caudata	-	Ambystomatidae	-	Ambystoma	mexicanum	CR	Czechia	CZ	CZE	Europe	2015	2016	-	-	-	-	noBsal	0	3	-	captivity
Balaz et al. 2018	WOS:000425154800013	2018	Ambystoma	tigrinum	Caudata	-	Ambystomatidae	-	Ambystoma	tigrinum	LC	Czechia	CZ	CZE	Europe	2015	2016	-	-	-	-	noBsal	0	2	-	captivity
Balaz et al. 2018	WOS:000425154800013	2018	Andrias	davidianus	Caudata	-	Cryptobranchidae	-	Andrias	davidianus	CR	Czechia	CZ	CZE	Europe	2015	2016	-	-	-	-	noBsal	0	18	-	captivity
Balaz et al. 2018	WOS:000425154800013	2018	Calotriton	asper	Caudata	-	Salamandridae	Pleurodelinae	Calotriton	asper	NT	Czechia	CZ	CZE	Europe	2015	2016	-	-	-	-	noBsal	0	3	-	captivity
Balaz et al. 2018	WOS:000425154800013	2018	Cynops	ensicauda ensicauda	Caudata	-	Salamandridae	Pleurodelinae	Cynops	ensicauda	EN	Czechia	CZ	CZE	Europe	2015	2016	-	-	-	-	noBsal	0	3	-	captivity
Balaz et al. 2018	WOS:000425154800013	2018	Cynops	ensicauda popei	Caudata	-	Salamandridae	Pleurodelinae	Cynops	ensicauda	EN	Czechia	CZ	CZE	Europe	2015	2016	-	-	-	-	noBsal	0	4	-	captivity
Balaz et al. 2018	WOS:000425154800013	2018	Cynops	orientalis	Caudata	-	Salamandridae	Pleurodelinae	Cynops	orientalis	LC	Czechia	CZ	CZE	Europe	2015	2016	-	-	-	-	noBsal	0	1	-	captivity
Balaz et al. 2018	WOS:000425154800013	2018	Cynops	pyrrhogaster	Caudata	-	Salamandridae	Pleurodelinae	Cynops	pyrrhogaster	LC	Czechia	CZ	CZE	Europe	2015	2016	-	-	-	-	noBsal	0	3	-	captivity
Balaz et al. 2018	WOS:000425154800013	2018	Cynops	pyrrhogaster Kanagawa	Caudata	-	Salamandridae	Pleurodelinae	Cynops	pyrrhogaster	LC	Czechia	CZ	CZE	Europe	2015	2016	-	-	-	-	noBsal	0	6	-	captivity
Balaz et al. 2018	WOS:000425154800013	2018	Cynops	pyrrhogaster Yubana	Caudata	-	Salamandridae	Pleurodelinae	Cynops	pyrrhogaster	LC	Czechia	CZ	CZE	Europe	2015	2016	-	-	-	-	noBsal	0	2	-	captivity
Balaz et al. 2018	WOS:000425154800013	2018	Euproctus	platycephalus	Caudata	-	Salamandridae	Pleurodelinae	Euproctus	platycephalus	EN	Czechia	CZ	CZE	Europe	2015	2016	-	-	-	-	noBsal	0	2	-	captivity
Balaz et al. 2018	WOS:000425154800013	2018	Hynobius	dunni	Caudata	-	Hynobiidae	Hynobiinae	Hynobius	dunni	EN	Czechia	CZ	CZE	Europe	2015	2016	-	-	-	-	noBsal	0	1	-	captivity
Balaz et al. 2018	WOS:000425154800013	2018	Hynobius	leechii	Caudata	-	Hynobiidae	Hynobiinae	Hynobius	leechii	LC	Czechia	CZ	CZE	Europe	2015	2016	-	-	-	-	noBsal	0	2	-	captivity
Balaz et al. 2018	WOS:000425154800013	2018	Hynobius	lichenatus	Caudata	-	Hynobiidae	Hynobiinae	Hynobius	lichenatus	LC	Czechia	CZ	CZE	Europe	2015	2016	-	-	-	-	noBsal	0	1	-	captivity
Balaz et al. 2018	WOS:000425154800013	2018	Hynobius	quelpartensis	Caudata	-	Hynobiidae	Hynobiinae	Hynobius	quelpaertensis	VU	Czechia	CZ	CZE	Europe	2015	2016	-	-	-	-	noBsal	0	2	-	captivity
Balaz et al. 2018	WOS:000425154800013	2018	Hynobius	retardatus	Caudata	-	Hynobiidae	Hynobiinae	Hynobius	retardatus	LC	Czechia	CZ	CZE	Europe	2015	2016	-	-	-	-	noBsal	0	2	-	captivity
Balaz et al. 2018	WOS:000425154800013	2018	Hypselotriton	cyanurus	Caudata	-	Salamandridae	Pleurodelinae	Cynops	cyanurus	LC	Czechia	CZ	CZE	Europe	2015	2016	-	-	-	-	noBsal	0	2	-	captivity
Balaz et al. 2018	WOS:000425154800013	2018	Hypselotriton	cyanurus cyanurus	Caudata	-	Salamandridae	Pleurodelinae	Cynops	cyanurus	LC	Czechia	CZ	CZE	Europe	2015	2016	-	-	-	-	noBsal	0	2	-	captivity
Balaz et al. 2018	WOS:000425154800013	2018	Hypselotriton	chenggongensis	Caudata	-	Salamandridae	Pleurodelinae	Cynops	chenggongensis	CR	Czechia	CZ	CZE	Europe	2015	2016	-	-	-	-	noBsal	0	3	-	captivity
Balaz et al. 2018	WOS:000425154800013	2018	Hypselotriton	orientalis	Caudata	-	Salamandridae	Pleurodelinae	Cynops	orientalis	LC	Czechia	CZ	CZE	Europe	2015	2016	-	-	-	-	noBsal	0	1	-	captivity
Balaz et al. 2018	WOS:000425154800013	2018	Ichthyosaura	alpestris	Caudata	-	Salamandridae	Pleurodelinae	Ichthyosaura	alpestris	LC	Czechia	CZ	CZE	Europe	2015	2016	-	-	-	-	noBsal	0	3	-	captivity
Balaz et al. 2018	WOS:000425154800013	2018	Laotriton	laoensis	Caudata	-	Salamandridae	Pleurodelinae	Laotriton	laoensis	EN	Czechia	CZ	CZE	Europe	2015	2016	-	-	-	-	noBsal	0	3	-	captivity
Balaz et al. 2018	WOS:000425154800013	2018	Lissotriton	boscai	Caudata	-	Salamandridae	Pleurodelinae	Lissotriton	boscai	LC	Czechia	CZ	CZE	Europe	2015	2016	-	-	-	-	noBsal	0	3	-	captivity
Balaz et al. 2018	WOS:000425154800013	2018	Lissotriton	graecus	Caudata	-	Salamandridae	Pleurodelinae	Lissotriton	graecus	-	Czechia	CZ	CZE	Europe	2015	2016	-	-	-	-	noBsal	0	3	-	captivity
Balaz et al. 2018	WOS:000425154800013	2018	Lissotriton	helveticus	Caudata	-	Salamandridae	Pleurodelinae	Lissotriton	helveticus	LC	Czechia	CZ	CZE	Europe	2015	2016	-	-	-	-	noBsal	0	3	-	captivity
Balaz et al. 2018	WOS:000425154800013	2018	Lissotriton	italicus	Caudata	-	Salamandridae	Pleurodelinae	Lissotriton	italicus	LC	Czechia	CZ	CZE	Europe	2015	2016	-	-	-	-	noBsal	0	3	-	captivity
Balaz et al. 2018	WOS:000425154800013	2018	Lissotriton	malcani	-	-	-	-	-	-	-	Czechia	CZ	CZE	Europe	2015	2016	-	-	-	-	noBsal	0	3	-	captivity
Balaz et al. 2018	WOS:000425154800013	2018	Lissotriton	meridionalis	Caudata	-	Salamandridae	Pleurodelinae	Lissotriton	vulgaris	LC	Czechia	CZ	CZE	Europe	2015	2016	-	-	-	-	noBsal	0	3	-	captivity
Balaz et al. 2018	WOS:000425154800013	2018	Lissotriton	montandoni	Caudata	-	Salamandridae	Pleurodelinae	Lissotriton	montandoni	LC	Czechia	CZ	CZE	Europe	2015	2016	-	-	-	-	noBsal	0	3	-	captivity
Balaz et al. 2018	WOS:000425154800013	2018	Neurergus	crocatus complex	Caudata	-	Salamandridae	Pleurodelinae	Neurergus	crocatus	VU	Czechia	CZ	CZE	Europe	2015	2016	-	-	-	-	noBsal	0	3	-	captivity
Balaz et al. 2018	WOS:000425154800013	2018	Neurergus	deryugina deryugina	Caudata	-	Salamandridae	Pleurodelinae	Neurergus	derjugini	CR	Czechia	CZ	CZE	Europe	2015	2016	-	-	-	-	noBsal	0	2	-	captivity
Balaz et al. 2018	WOS:000425154800013	2018	Neurergus	strauchii barani	Caudata	-	Salamandridae	Pleurodelinae	Neurergus	strauchii	VU	Czechia	CZ	CZE	Europe	2015	2016	-	-	-	-	noBsal	0	3	-	captivity
Balaz et al. 2018	WOS:000425154800013	2018	Neurergus	strauchii strauchii	Caudata	-	Salamandridae	Pleurodelinae	Neurergus	strauchii	VU	Czechia	CZ	CZE	Europe	2015	2016	-	-	-	-	noBsal	0	3	-	captivity
Balaz et al. 2018	WOS:000425154800013	2018	Ommatotriton	ophryticus nesterovi	Caudata	-	Salamandridae	Pleurodelinae	Ommatotriton	ophryticus	NT	Czechia	CZ	CZE	Europe	2015	2016	-	-	-	-	noBsal	0	3	-	captivity
Balaz et al. 2018	WOS:000425154800013	2018	Pachyhynobius	shangchengensis	Caudata	-	Hynobiidae	Hynobiinae	Pachyhynobius	shangchengensis	VU	Czechia	CZ	CZE	Europe	2015	2016	-	-	-	-	noBsal	0	1	-	captivity
Balaz et al. 2018	WOS:000425154800013	2018	Pachytriton	sp.	-	-	-	-	-	-	-	Czechia	CZ	CZE	Europe	2015	2016	-	-	-	-	noBsal	0	2	-	captivity
Balaz et al. 2018	WOS:000425154800013	2018	Paramesotriton	caudopunctatus	Caudata	-	Salamandridae	Pleurodelinae	Paramesotriton	caudopunctatus	NT	Czechia	CZ	CZE	Europe	2015	2016	-	-	-	-	noBsal	0	7	-	captivity
Balaz et al. 2018	WOS:000425154800013	2018	Paramesotriton	deloustali	Caudata	-	Salamandridae	Pleurodelinae	Paramesotriton	deloustali	LC	Czechia	CZ	CZE	Europe	2015	2016	-	-	-	-	noBsal	0	6	-	captivity
Balaz et al. 2018	WOS:000425154800013	2018	Paramesotriton	guangxiensis	Caudata	-	Salamandridae	Pleurodelinae	Paramesotriton	guangxiensis	EN	Czechia	CZ	CZE	Europe	2015	2016	-	-	-	-	noBsal	0	4	-	captivity
Balaz et al. 2018	WOS:000425154800013	2018	Paramesotriton	hongkongensis	Caudata	-	Salamandridae	Pleurodelinae	Paramesotriton	hongkongensis	NT	Czechia	CZ	CZE	Europe	2015	2016	-	-	-	-	noBsal	0	3	-	captivity
Balaz et al. 2018	WOS:000425154800013	2018	Paramesotriton	chinensis	Caudata	-	Salamandridae	Pleurodelinae	Paramesotriton	chinensis	LC	Czechia	CZ	CZE	Europe	2015	2016	-	-	-	-	noBsal	0	12	-	captivity
Balaz et al. 2018	WOS:000425154800013	2018	Paramesotriton	sp. helm	-	-	-	-	-	-	-	Czechia	CZ	CZE	Europe	2015	2016	-	-	-	-	noBsal	0	1	-	captivity
Balaz et al. 2018	WOS:000425154800013	2018	Paramesotriton	sp. red	-	-	-	-	-	-	-	Czechia	CZ	CZE	Europe	2015	2016	-	-	-	-	noBsal	0	6	-	captivity
Balaz et al. 2018	WOS:000425154800013	2018	Paramesotriton	yunwensis	Caudata	-	Salamandridae	Pleurodelinae	Paramesotriton	yunwuensis	EN	Czechia	CZ	CZE	Europe	2015	2016	-	-	-	-	noBsal	0	2	-	captivity
Balaz et al. 2018	WOS:000425154800013	2018	Pleurodeles	nebulosus	Caudata	-	Salamandridae	Pleurodelinae	Pleurodeles	nebulosus	VU	Czechia	CZ	CZE	Europe	2015	2016	-	-	-	-	noBsal	0	2	-	captivity
Balaz et al. 2018	WOS:000425154800013	2018	Pleurodeles	waltl	Caudata	-	Salamandridae	Pleurodelinae	Pleurodeles	waltl	NT	Czechia	CZ	CZE	Europe	2015	2016	-	-	-	-	noBsal	0	4	-	captivity
Balaz et al. 2018	WOS:000425154800013	2018	Salamandra	algira tingitana	Caudata	-	Salamandridae	Salamandrinae	Salamandra	algira	VU	Czechia	CZ	CZE	Europe	2015	2016	-	-	-	-	noBsal	0	2	-	captivity
Balaz et al. 2018	WOS:000425154800013	2018	Siren	intermedia	Caudata	-	Sirenidae	-	Siren	intermedia	LC	Czechia	CZ	CZE	Europe	2015	2016	-	-	-	-	noBsal	0	1	-	captivity
Balaz et al. 2018	WOS:000425154800013	2018	Triturus	anatolicus	Caudata	-	Salamandridae	Pleurodelinae	Triturus	anatolicus	-	Czechia	CZ	CZE	Europe	2015	2016	-	-	-	-	noBsal	0	2	-	captivity
Balaz et al. 2018	WOS:000425154800013	2018	Triturus	blasii	-	-	-	-	-	-	-	Czechia	CZ	CZE	Europe	2015	2016	-	-	-	-	noBsal	0	3	-	captivity
Balaz et al. 2018	WOS:000425154800013	2018	Triturus	carnifex	Caudata	-	Salamandridae	Pleurodelinae	Triturus	carnifex	LC	Czechia	CZ	CZE	Europe	2015	2016	-	-	-	-	noBsal	0	9	-	captivity
Balaz et al. 2018	WOS:000425154800013	2018	Triturus	cristatus	Caudata	-	Salamandridae	Pleurodelinae	Triturus	cristatus	LC	Czechia	CZ	CZE	Europe	2015	2016	-	-	-	-	noBsal	0	2	-	captivity
Balaz et al. 2018	WOS:000425154800013	2018	Triturus	dobrogicus dobrogicus	Caudata	-	Salamandridae	Pleurodelinae	Triturus	dobrogicus	NT	Czechia	CZ	CZE	Europe	2015	2016	-	-	-	-	noBsal	0	2	-	captivity
Balaz et al. 2018	WOS:000425154800013	2018	Triturus	dobrogicus macrosoma	Caudata	-	Salamandridae	Pleurodelinae	Triturus	dobrogicus	NT	Czechia	CZ	CZE	Europe	2015	2016	-	-	-	-	noBsal	0	3	-	captivity
Balaz et al. 2018	WOS:000425154800013	2018	Triturus	ivanbureschi	Caudata	-	Salamandridae	Pleurodelinae	Triturus	ivanbureschi	-	Czechia	CZ	CZE	Europe	2015	2016	-	-	-	-	noBsal	0	1	-	captivity
Balaz et al. 2018	WOS:000425154800013	2018	Triturus	karelinii	Caudata	-	Salamandridae	Pleurodelinae	Triturus	karelinii	LC	Czechia	CZ	CZE	Europe	2015	2016	-	-	-	-	noBsal	0	2	-	captivity
Balaz et al. 2018	WOS:000425154800013	2018	Triturus	macedonicus	Caudata	-	Salamandridae	Pleurodelinae	Triturus	macedonicus	-	Czechia	CZ	CZE	Europe	2015	2016	-	-	-	-	noBsal	0	10	-	captivity
Balaz et al. 2018	WOS:000425154800013	2018	Triturus	marmoratus	Caudata	-	Salamandridae	Pleurodelinae	Triturus	marmoratus	LC	Czechia	CZ	CZE	Europe	2015	2016	-	-	-	-	noBsal	0	2	-	captivity
Balaz et al. 2018	WOS:000425154800013	2018	Triturus	pygmaeus	Caudata	-	Salamandridae	Pleurodelinae	Triturus	pygmaeus	NT	Czechia	CZ	CZE	Europe	2015	2016	-	-	-	-	noBsal	0	3	-	captivity
Balaz et al. 2018	WOS:000425154800013	2018	Tylototriton	shanjing	Caudata	-	Salamandridae	Pleurodelinae	Tylototriton	shanjing	VU	Czechia	CZ	CZE	Europe	2015	2016	-	-	-	-	noBsal	0	2	-	captivity
Klocke et al. 2017	WOS:000412956900022	2017	Ambystoma	spp.	-	-	-	-	-	-	-	United States of America	US	USA	North America	2014	2016	-	-	-	-	noBsal	0	109	-	captivity
Klocke et al. 2017	WOS:000412956900022	2017	Aneides	aeneus	Caudata	-	Plethodontidae	Plethodontinae	Aneides	aeneus	NT	United States of America	US	USA	North America	2014	2016	-	-	-	-	noBsal	0	4	-	captivity
Klocke et al. 2017	WOS:000412956900022	2017	Desmognathus	spp.	Caudata	-	-	-	-	-	-	United States of America	US	USA	North America	2014	2016	-	-	-	-	noBsal	0	6	-	captivity
Klocke et al. 2017	WOS:000412956900022	2017	Ensatina	eschscholtzii	Caudata	-	Plethodontidae	Plethodontinae	Ensatina	eschscholtzii	LC	United States of America	US	USA	North America	2014	2016	-	-	-	-	noBsal	0	7	-	captivity
Klocke et al. 2017	WOS:000412956900022	2017	Eurycea	spp.	-	-	-	-	-	-	-	United States of America	US	USA	North America	2014	2016	-	-	-	-	noBsal	0	4	-	captivity
Klocke et al. 2017	WOS:000412956900022	2017	Gyrinophilus	porphyriticus	Caudata	-	Plethodontidae	Hemidactyliinae	Gyrinophilus	porphyriticus	LC	United States of America	US	USA	North America	2014	2016	-	-	-	-	noBsal	0	1	-	captivity
Klocke et al. 2017	WOS:000412956900022	2017	Hemidactylium	scutatum	Caudata	-	Plethodontidae	Hemidactyliinae	Hemidactylium	scutatum	LC	United States of America	US	USA	North America	2014	2016	-	-	-	-	noBsal	0	2	-	captivity
Klocke et al. 2017	WOS:000412956900022	2017	Plethodon	spp.	-	-	-	-	-	-	-	United States of America	US	USA	North America	2014	2016	-	-	-	-	noBsal	0	16	-	captivity
Klocke et al. 2017	WOS:000412956900022	2017	Pseudotriton	ruber	Caudata	-	Plethodontidae	Hemidactyliinae	Pseudotriton	ruber	LC	United States of America	US	USA	North America	2014	2016	-	-	-	-	noBsal	0	2	-	captivity
Klocke et al. 2017	WOS:000412956900022	2017	Urspelerpes	brucei	Caudata	-	Plethodontidae	Hemidactyliinae	Urspelerpes	brucei	LC	United States of America	US	USA	North America	2014	2016	-	-	-	-	noBsal	0	1	-	captivity
Klocke et al. 2017	WOS:000412956900022	2017	Cynops	chenggongensis	Caudata	-	Salamandridae	Pleurodelinae	Cynops	chenggongensis	CR	United States of America	US	USA	North America	2014	2016	-	-	-	-	noBsal	0	3	-	captivity
Klocke et al. 2017	WOS:000412956900022	2017	Cynops	cyanurus	Caudata	-	Salamandridae	Pleurodelinae	Cynops	cyanurus	LC	United States of America	US	USA	North America	2014	2016	-	-	-	-	noBsal	0	42	-	captivity
Klocke et al. 2017	WOS:000412956900022	2017	Cynops	ensicauda	Caudata	-	Salamandridae	Pleurodelinae	Cynops	ensicauda	EN	United States of America	US	USA	North America	2014	2016	-	-	-	-	noBsal	0	16	-	captivity
Klocke et al. 2017	WOS:000412956900022	2017	Cynops	orientalis	Caudata	-	Salamandridae	Pleurodelinae	Cynops	orientalis	LC	United States of America	US	USA	North America	2014	2016	-	-	-	-	noBsal	0	49	-	captivity
Klocke et al. 2017	WOS:000412956900022	2017	Cynops	pyrrhogaster	Caudata	-	Salamandridae	Pleurodelinae	Cynops	pyrrhogaster	LC	United States of America	US	USA	North America	2014	2016	-	-	-	-	noBsal	0	30	-	captivity
Klocke et al. 2017	WOS:000412956900022	2017	Ichthyosaura	alpestris	Caudata	-	Salamandridae	Pleurodelinae	Ichthyosaura	alpestris	LC	United States of America	US	USA	North America	2014	2016	-	-	-	-	noBsal	0	36	-	captivity
Klocke et al. 2017	WOS:000412956900022	2017	Laotriton	laoensis	Caudata	-	Salamandridae	Pleurodelinae	Laotriton	laoensis	EN	United States of America	US	USA	North America	2014	2016	-	-	-	-	noBsal	0	1	-	captivity
Klocke et al. 2017	WOS:000412956900022	2017	Lissotriton	vulgaris	Caudata	-	Salamandridae	Pleurodelinae	Lissotriton	vulgaris	LC	United States of America	US	USA	North America	2014	2016	-	-	-	-	noBsal	0	7	-	captivity
Klocke et al. 2017	WOS:000412956900022	2017	Neurergus	crocatus	Caudata	-	Salamandridae	Pleurodelinae	Neurergus	crocatus	VU	United States of America	US	USA	North America	2014	2016	-	-	-	-	noBsal	0	15	-	captivity
Klocke et al. 2017	WOS:000412956900022	2017	Neurergus	kaiseri	Caudata	-	Salamandridae	Pleurodelinae	Neurergus	kaiseri	VU	United States of America	US	USA	North America	2014	2016	-	-	-	-	noBsal	0	28	-	captivity
Klocke et al. 2017	WOS:000412956900022	2017	Neurergus	strauchii	Caudata	-	Salamandridae	Pleurodelinae	Neurergus	strauchii	VU	United States of America	US	USA	North America	2014	2016	-	-	-	-	noBsal	0	8	-	captivity
Klocke et al. 2017	WOS:000412956900022	2017	Notophthalmus	viridescens	Caudata	-	Salamandridae	Pleurodelinae	Notophthalmus	viridescens	LC	United States of America	US	USA	North America	2014	2016	-	-	-	-	noBsal	0	17	-	captivity
Klocke et al. 2017	WOS:000412956900022	2017	Paramesotriton	labiatus	Caudata	-	Salamandridae	Pleurodelinae	Paramesotriton	labiatus	LC	United States of America	US	USA	North America	2014	2016	-	-	-	-	noBsal	0	4	-	captivity
Klocke et al. 2017	WOS:000412956900022	2017	Paramesotriton	caudopunctatus	Caudata	-	Salamandridae	Pleurodelinae	Paramesotriton	caudopunctatus	NT	United States of America	US	USA	North America	2014	2016	-	-	-	-	noBsal	0	1	-	captivity
Klocke et al. 2017	WOS:000412956900022	2017	Paramesotriton	chinensis	Caudata	-	Salamandridae	Pleurodelinae	Paramesotriton	chinensis	LC	United States of America	US	USA	North America	2014	2016	-	-	-	-	noBsal	0	6	-	captivity
Klocke et al. 2017	WOS:000412956900022	2017	Paramesotriton	deloustali	Caudata	-	Salamandridae	Pleurodelinae	Paramesotriton	deloustali	LC	United States of America	US	USA	North America	2014	2016	-	-	-	-	noBsal	0	1	-	captivity
Klocke et al. 2017	WOS:000412956900022	2017	Paramesotriton	hongkongensis	Caudata	-	Salamandridae	Pleurodelinae	Paramesotriton	hongkongensis	NT	United States of America	US	USA	North America	2014	2016	-	-	-	-	noBsal	0	14	-	captivity
Klocke et al. 2017	WOS:000412956900022	2017	Pleurodeles	nebulosus	Caudata	-	Salamandridae	Pleurodelinae	Pleurodeles	nebulosus	VU	United States of America	US	USA	North America	2014	2016	-	-	-	-	noBsal	0	2	-	captivity
Klocke et al. 2017	WOS:000412956900022	2017	Pleurodeles	waltl	Caudata	-	Salamandridae	Pleurodelinae	Pleurodeles	waltl	NT	United States of America	US	USA	North America	2014	2016	-	-	-	-	noBsal	0	25	-	captivity
Klocke et al. 2017	WOS:000412956900022	2017	Salamandra	salamandra	Caudata	-	Salamandridae	Salamandrinae	Salamandra	salamandra	LC	United States of America	US	USA	North America	2014	2016	-	-	-	-	noBsal	0	40	-	captivity
Klocke et al. 2017	WOS:000412956900022	2017	Taricha	granulosa	Caudata	-	Salamandridae	Pleurodelinae	Taricha	granulosa	LC	United States of America	US	USA	North America	2014	2016	-	-	-	-	noBsal	0	10	-	captivity
Klocke et al. 2017	WOS:000412956900022	2017	Taricha	rivularis	Caudata	-	Salamandridae	Pleurodelinae	Taricha	rivularis	LC	United States of America	US	USA	North America	2014	2016	-	-	-	-	noBsal	0	7	-	captivity
Klocke et al. 2017	WOS:000412956900022	2017	Taricha	sierrae	Caudata	-	Salamandridae	Pleurodelinae	Taricha	sierrae	LC	United States of America	US	USA	North America	2014	2016	-	-	-	-	noBsal	0	1	-	captivity
Klocke et al. 2017	WOS:000412956900022	2017	Taricha	torosa	Caudata	-	Salamandridae	Pleurodelinae	Taricha	torosa	LC	United States of America	US	USA	North America	2014	2016	-	-	-	-	noBsal	0	15	-	captivity
Klocke et al. 2017	WOS:000412956900022	2017	Triturus	carnifex	Caudata	-	Salamandridae	Pleurodelinae	Triturus	carnifex	LC	United States of America	US	USA	North America	2014	2016	-	-	-	-	noBsal	0	1	-	captivity
Klocke et al. 2017	WOS:000412956900022	2017	Triturus	dobrogicus	Caudata	-	Salamandridae	Pleurodelinae	Triturus	dobrogicus	NT	United States of America	US	USA	North America	2014	2016	-	-	-	-	noBsal	0	29	-	captivity
Klocke et al. 2017	WOS:000412956900022	2017	Triturus	ivanbrueschi	Caudata	-	Salamandridae	Pleurodelinae	Triturus	ivanbureschi	-	United States of America	US	USA	North America	2014	2016	-	-	-	-	noBsal	0	4	-	captivity
Klocke et al. 2017	WOS:000412956900022	2017	Triturus	karelinii	Caudata	-	Salamandridae	Pleurodelinae	Triturus	karelinii	LC	United States of America	US	USA	North America	2014	2016	-	-	-	-	noBsal	0	15	-	captivity
Klocke et al. 2017	WOS:000412956900022	2017	Triturus	macedonicus	Caudata	-	Salamandridae	Pleurodelinae	Triturus	macedonicus	-	United States of America	US	USA	North America	2014	2016	-	-	-	-	noBsal	0	3	-	captivity
Klocke et al. 2017	WOS:000412956900022	2017	Triturus	marmoratus	Caudata	-	Salamandridae	Pleurodelinae	Triturus	marmoratus	LC	United States of America	US	USA	North America	2014	2016	-	-	-	-	noBsal	0	24	-	captivity
Klocke et al. 2017	WOS:000412956900022	2017	Triturus	pygmaeus	Caudata	-	Salamandridae	Pleurodelinae	Triturus	pygmaeus	NT	United States of America	US	USA	North America	2014	2016	-	-	-	-	noBsal	0	1	-	captivity
Klocke et al. 2017	WOS:000412956900022	2017	Tylototriton	kweichowensis	Caudata	-	Salamandridae	Pleurodelinae	Tylototriton	kweichowensis	VU	United States of America	US	USA	North America	2014	2016	-	-	-	-	noBsal	0	11	-	captivity
Klocke et al. 2017	WOS:000412956900022	2017	Tylototriton	verrucosus	Caudata	-	Salamandridae	Pleurodelinae	Tylototriton	verrucosus	LC	United States of America	US	USA	North America	2014	2016	-	-	-	-	noBsal	0	8	-	captivity
Klocke et al. 2017	WOS:000412956900022	2017	Tylototriton	yangi	Caudata	-	Salamandridae	Pleurodelinae	Tylototriton	yangi	EN	United States of America	US	USA	North America	2014	2016	-	-	-	-	noBsal	0	13	-	captivity
Parrot et al. 2017	WOS:000404153600013	2017	Bolitoglossa	caldwellae	Caudata	-	Plethodontidae	Hemidactyliinae	Bolitoglossa	caldwellae	-	Peru	PE	PER	South America	2013	2015	2013	2015	-	-	noBsal	0	131	-	field
Parrot et al. 2017	WOS:000404153600013	2017	Salamandra	salamandra	Caudata	-	Salamandridae	Salamandrinae	Salamandra	salamandra	LC	Switzerland	CH	CHE	Europe	2013	2016	2013	2016	-	-	noBsal	0	223	-	field
Parrot et al. 2017	WOS:000404153600013	2017	Triturus	carnifex	Caudata	-	Salamandridae	Pleurodelinae	Triturus	carnifex	LC	Switzerland	CH	CHE	Europe	2013	2016	2015	2015	-	-	noBsal	0	22	-	field
Parrot et al. 2017	WOS:000404153600013	2017	Lissotriton	vulgaris	Caudata	-	Salamandridae	Pleurodelinae	Lissotriton	vulgaris	LC	Switzerland	CH	CHE	Europe	2013	2016	2015	2015	-	-	noBsal	0	10	-	field
Parrot et al. 2017	WOS:000404153600013	2017	Ichthyosaura	alpestris	Caudata	-	Salamandridae	Pleurodelinae	Ichthyosaura	alpestris	LC	Switzerland	CH	CHE	Europe	2013	2016	2015	2015	-	-	noBsal	0	10	-	field
Parrot et al. 2017	WOS:000404153600013	2017	Eurycea	bislineata	Caudata	-	Plethodontidae	Hemidactyliinae	Eurycea	bislineata	LC	United States of America	US	USA	North America	2014	2014	2014	2014	-	-	noBsal	0	6	-	field
Parrot et al. 2017	WOS:000404153600013	2017	Plethodon	teyahalee	Caudata	-	Plethodontidae	Plethodontinae	Plethodon	teyahalee	LC	United States of America	US	USA	North America	2014	2014	2014	2014	-	-	noBsal	0	15	-	field
Parrot et al. 2017	WOS:000404153600013	2017	Desmognathus	monticola	Caudata	-	Plethodontidae	Plethodontinae	Desmognathus	monticola	LC	United States of America	US	USA	North America	2014	2014	2014	2014	-	-	noBsal	0	15	-	field
Parrot et al. 2017	WOS:000404153600013	2017	Desmognathus	quadramaculatus	Caudata	-	Plethodontidae	Plethodontinae	Desmognathus	quadramaculatus	LC	United States of America	US	USA	North America	2014	2014	2014	2014	-	-	noBsal	0	9	-	field
Parrot et al. 2017	WOS:000404153600013	2017	Desmognathus	sp.	-	-	-	-	-	-	-	United States of America	US	USA	North America	2014	2014	2014	2014	-	-	noBsal	0	4	-	field
Parrot et al. 2017	WOS:000404153600013	2017	Desmognathus	ocoee	Caudata	-	Plethodontidae	Plethodontinae	Desmognathus	ocoee	LC	United States of America	US	USA	North America	2014	2014	2014	2014	-	-	noBsal	0	36	-	field
Parrot et al. 2017	WOS:000404153600013	2017	Eurycea	wilderae	Caudata	-	Plethodontidae	Hemidactyliinae	Eurycea	wilderae	LC	United States of America	US	USA	North America	2014	2014	2014	2014	-	-	noBsal	0	12	-	field
Parrot et al. 2017	WOS:000404153600013	2017	Desmognathus	wrighti	Caudata	-	Plethodontidae	Plethodontinae	Desmognathus	wrighti	LC	United States of America	US	USA	North America	2014	2014	2014	2014	-	-	noBsal	0	3	-	field
Parrot et al. 2017	WOS:000404153600013	2017	Desmognathus	imitator	Caudata	-	Plethodontidae	Plethodontinae	Desmognathus	imitator	LC	United States of America	US	USA	North America	2014	2014	2014	2014	-	-	noBsal	0	4	-	field
Parrot et al. 2017	WOS:000404153600013	2017	Plethodon	jordani	Caudata	-	Plethodontidae	Plethodontinae	Plethodon	jordani	NT	United States of America	US	USA	North America	2014	2014	2014	2014	-	-	noBsal	0	2	-	field
Parrot et al. 2017	WOS:000404153600013	2017	Desmognathus	santeetlah	Caudata	-	Plethodontidae	Plethodontinae	Desmognathus	santeetlah	LC	United States of America	US	USA	North America	2014	2014	2014	2014	-	-	noBsal	0	2	-	field
Parrot et al. 2017	WOS:000404153600013	2017	Plethodon	shermani	Caudata	-	Plethodontidae	Plethodontinae	Plethodon	shermani	VU	United States of America	US	USA	North America	2014	2014	2014	2014	-	-	noBsal	0	2	-	field
Parrot et al. 2017	WOS:000404153600013	2017	Plethodon	serratus	Caudata	-	Plethodontidae	Plethodontinae	Plethodon	serratus	LC	United States of America	US	USA	North America	2014	2014	2014	2014	-	-	noBsal	0	3	-	field
Laking et al. 2017	WOS:000396201500001	2017	Tylototriton	vietnamensis	Caudata	-	Salamandridae	Pleurodelinae	Tylototriton	vietnamensis	EN	Viet Nam	VN	VNM	South and Southeast Asia	-	-	-	-	-	-	Bsal	3	207	-	field
Laking et al. 2017	WOS:000396201500001	2017	Tylototriton	ziegleri	Caudata	-	Salamandridae	Pleurodelinae	Tylototriton	ziegleri	VU	Viet Nam	VN	VNM	South and Southeast Asia	-	-	-	-	-	-	Bsal	4	110	-	field
Laking et al. 2017	WOS:000396201500001	2017	Paramesotriton	guanxiensis	Caudata	-	Salamandridae	Pleurodelinae	Paramesotriton	guangxiensis	EN	Viet Nam	VN	VNM	South and Southeast Asia	-	-	-	-	-	-	noBsal	0	54	-	field
Laking et al. 2017	WOS:000396201500001	2017	Tylototriton	sp.	-	-	-	-	-	-	-	Viet Nam	VN	VNM	South and Southeast Asia	-	-	-	-	-	-	noBsal	0	17	-	field
Laking et al. 2017	WOS:000396201500001	2017	Tylototriton	anguliceps	Caudata	-	Salamandridae	Pleurodelinae	Tylototriton	anguliceps	LC	Viet Nam	VN	VNM	South and Southeast Asia	-	-	-	-	-	-	noBsal	0	8	-	field
Laking et al. 2017	WOS:000396201500001	2017	Tylototriton	asperrimus	Caudata	-	Salamandridae	Pleurodelinae	Tylototriton	asperrimus	NT	Viet Nam	VN	VNM	South and Southeast Asia	-	-	-	-	-	-	Bsal	3	46	-	field
Laking et al. 2017	WOS:000396201500001	2017	Paramesotriton	deloustali	Caudata	-	Salamandridae	Pleurodelinae	Paramesotriton	deloustali	LC	Viet Nam	VN	VNM	South and Southeast Asia	-	-	-	-	-	-	Bsal	1	80	-	field
Laking et al. 2017	WOS:000396201500001	2017	Paramesotriton	sp.	-	-	-	-	-	-	-	Viet Nam	VN	VNM	South and Southeast Asia	-	-	-	-	-	-	Bsal	4	61	-	field
Nguyen et al 2017	WOS:000417361500014	2017	Bombina	microdeladigitora	Anura	-	Bombinatoridae	-	Bombina	microdeladigitora	VU	Viet Nam	VN	VNM	South and Southeast Asia	2017	2017	2017	2017	2017	2017	Bsal	19	137	-	field
Nguyen et al 2017	WOS:000417361500014	2017	Bombina	microdeladigitora	Anura	-	Bombinatoridae	-	Bombina	microdeladigitora	VU	Germany	DE	DEU	Europe	2017	2017	2017	2017	2017	2017	Bsal	3	36	-	captivity
Wang et al. 2017	WOS:000413805800005	2017	Nanorana	parkeri	Anura	-	Dicroglossidae	Dicroglossinae	Nanorana	parkeri	LC	China	CN	CHN	East Asia	2012	2015	-	-	-	-	noBsal	0	231	-	field
Wang et al. 2017	WOS:000413805800005	2017	Rana	kukunoris	Anura	-	Ranidae	-	Rana	kukunoris	LC	China	CN	CHN	East Asia	2012	2015	-	-	-	-	noBsal	0	5	-	field
Wang et al. 2017	WOS:000413805800005	2017	Pelophylax	nigromaculatus	Anura	-	Ranidae	-	Pelophylax	nigromaculatus	NT	China	CN	CHN	East Asia	2012	2015	-	-	-	-	noBsal	0	108	-	field
Wang et al. 2017	WOS:000413805800005	2017	Bufo	raddei	Anura	-	Bufonidae	-	Strauchbufo	raddei	LC	China	CN	CHN	East Asia	1964	1982	1964	1980	-	-	noBsal	0	20	-	museum
Wang et al. 2017	WOS:000413805800005	2017	Scutiger	boulengeri	Anura	-	Megophryidae	-	Scutiger	boulengeri	LC	China	CN	CHN	East Asia	1964	1982	1973	1982	-	-	noBsal	0	33	-	museum
Wang et al. 2017	WOS:000413805800005	2017	Bufo	gargarizans	Anura	-	Bufonidae	-	Bufo	gargarizans	LC	China	CN	CHN	East Asia	1964	1982	1981	1981	-	-	noBsal	0	5	-	museum
Wang et al. 2017	WOS:000413805800005	2017	Rana	chensinensis	Anura	-	Ranidae	-	Rana	chensinensis	LC	China	CN	CHN	East Asia	1964	1982	1971	1971	-	-	noBsal	0	7	-	museum
Wang et al. 2017	WOS:000413805800005	2017	Andrias	davidianus	Caudata	-	Cryptobranchidae	-	Andrias	davidianus	CR	China	CN	CHN	East Asia	1964	1982	-	-	-	-	noBsal	0	1	-	museum
Wang et al. 2017	WOS:000413805800005	2017	Xenophrys	omeimontis	Anura	-	Megophryidae	Megophryinae	Megophrys	omeimontis	NT	China	CN	CHN	East Asia	1964	1982	1977	1977	-	-	noBsal	0	4	-	museum
Wang et al. 2017	WOS:000413805800005	2017	Scutiger	mammatus	Anura	-	Megophryidae	-	Scutiger	mammatus	LC	China	CN	CHN	East Asia	1964	1982	1973	1973	-	-	noBsal	0	2	-	museum
Wang et al. 2017	WOS:000413805800005	2017	Nanorana	conaensis	Anura	-	Dicroglossidae	Dicroglossinae	Nanorana	conaensis	DD	China	CN	CHN	East Asia	1964	1982	1977	1977	-	-	noBsal	0	22	-	museum
Wang et al. 2017	WOS:000413805800005	2017	Scutiger	nyingchiensis	Anura	-	Megophryidae	-	Scutiger	nyingchiensis	LC	China	CN	CHN	East Asia	1964	1982	1973	1977	-	-	noBsal	0	2	-	museum
Wang et al. 2017	WOS:000413805800005	2017	Nanorana	parkeri	Anura	-	Dicroglossidae	Dicroglossinae	Nanorana	parkeri	LC	China	CN	CHN	East Asia	1964	1982	1973	1974	-	-	noBsal	0	8	-	museum
Wang et al. 2017	WOS:000413805800005	2017	Polypedates	megacephalus	Anura	-	Rhacophoridae	Rhacophorinae	Polypedates	megacephalus	LC	China	CN	CHN	East Asia	1964	1982	1977	1977	-	-	noBsal	0	8	-	museum
Ip et al. 2016	WOS:000383404100005	2016	Cynops	orientalis	Caudata	-	Salamandridae	Pleurodelinae	Cynops	orientalis	LC	United States of America	US	USA	North America	2015	2015	2015	2015	-	-	noBsal	0	86	-	captivity
Spitzen-van der Sluijs et al. 2016	WOS:000378563900027	2016	Salamandra	salamandra	Caudata	-	Salamandridae	Salamandrinae	Salamandra	salamandra	LC	Netherlands	NL	NLD	Europe	2010	2016	2010	2016	2011	2015	Bsal	10	83	deaths	field
Spitzen-van der Sluijs et al. 2016	WOS:000378563900027	2016	Ichthyosaura	alpestris	Caudata	-	Salamandridae	Pleurodelinae	Ichthyosaura	alpestris	LC	Netherlands	NL	NLD	Europe	2010	2016	2013	2016	2013	2015	Bsal	16	297	-	field
Spitzen-van der Sluijs et al. 2016	WOS:000378563900027	2016	Lissotriton	vulgaris	Caudata	-	Salamandridae	Pleurodelinae	Lissotriton	vulgaris	LC	Netherlands	NL	NLD	Europe	2010	2016	2014	2015	2014	2015	Bsal	6	79	-	field
Spitzen-van der Sluijs et al. 2016	WOS:000378563900027	2016	Lissotriton	helveticus	Caudata	-	Salamandridae	Pleurodelinae	Lissotriton	helveticus	LC	Netherlands	NL	NLD	Europe	2010	2016	2014	2015	-	-	noBsal	-	33	-	field
Spitzen-van der Sluijs et al. 2016	WOS:000378563900027	2016	Salamandra	salamandra	Caudata	-	Salamandridae	Salamandrinae	Salamandra	salamandra	LC	Belgium	BE	BEL	Europe	2013	2015	2013	2015	2013	2014	Bsal	23	337	-	field
Spitzen-van der Sluijs et al. 2016	WOS:000378563900027	2016	Ichthyosaura	alpestris	Caudata	-	Salamandridae	Pleurodelinae	Ichthyosaura	alpestris	LC	Belgium	BE	BEL	Europe	2013	2015	2015	2015	2015	2015	Bsal	2	30	-	field
Spitzen-van der Sluijs et al. 2016	WOS:000378563900027	2016	Lissotriton	vulgaris	Caudata	-	Salamandridae	Pleurodelinae	Lissotriton	vulgaris	LC	Belgium	BE	BEL	Europe	2013	2015	2015	2015	-	-	noBsal	0	16	-	field
Spitzen-van der Sluijs et al. 2016	WOS:000378563900027	2016	Salamandra	salamandra	Caudata	-	Salamandridae	Salamandrinae	Salamandra	salamandra	LC	Germany	DE	DEU	Europe	2014	2015	2015	2015	2014	2015	Bsal	26	525	-	field
Spitzen-van der Sluijs et al. 2016	WOS:000378563900027	2016	Lissotriton	helveticus	Caudata	-	Salamandridae	Pleurodelinae	Lissotriton	helveticus	LC	Germany	DE	DEU	Europe	2014	2015	2014	2015	-	-	noBsal	0	47	-	field
Spitzen-van der Sluijs et al. 2016	WOS:000378563900027	2016	Ichthyosaura	alpestris	Caudata	-	Salamandridae	Pleurodelinae	Ichthyosaura	alpestris	LC	Germany	DE	DEU	Europe	2014	2015	2014	2015	-	-	noBsal	0	109	-	field
Spitzen-van der Sluijs et al. 2016	WOS:000378563900027	2016	Triturus	cristatus	Caudata	-	Salamandridae	Pleurodelinae	Triturus	cristatus	LC	Germany	DE	DEU	Europe	2014	2015	2015	2015	-	-	noBsal	0	79	-	field
Bales et al. 2015	WOS:000350062300013	2015	Cryptobranchus	alleganiensis_alleganiensis	Caudata	-	Cryptobranchidae	-	Cryptobranchus	alleganiensis	NT	United States of America	US	USA	North America	2012	2013	2012	2013	-	-	noBsal	0	88	-	field
Bales et al. 2015	WOS:000350062300013	2015	Cryptobranchus	alleganiensis_alleganiensis	Caudata	-	Cryptobranchidae	-	Cryptobranchus	alleganiensis	NT	United States of America	US	USA	North America	2012	2013	2012	2013	-	-	noBsal	0	3	-	captivity
Gimeno et al. 2015	WOS:000357190000009	2015	Salamandra	salamandra	Caudata	-	Salamandridae	Salamandrinae	Salamandra	salamandra	LC	Austria	AT	AUT	Europe	2013	2013	2013	2013	-	-	noBsal	0	58	-	field
Sabino-Pinto et al. 2015	WOS:000364918900008	2015	Salamandra	salamandra alfredschmidti	Caudata	-	Salamandridae	Salamandrinae	Salamandra	salamandra	LC	Germany	DE	DEU	Europe	2015	2015	2015	2015	2015	2015	Bsal	1	1	deaths	captivity
Sabino-Pinto et al. 2015	WOS:000364918900008	2015	Salamandra	salamandra almanzoris	Caudata	-	Salamandridae	Salamandrinae	Salamandra	salamandra	LC	Germany	DE	DEU	Europe	2015	2015	2015	2015	2015	2015	Bsal	4	4	deaths	captivity
Sabino-Pinto et al. 2015	WOS:000364918900008	2015	Salamandra	salamandra bernadezi	Caudata	-	Salamandridae	Salamandrinae	Salamandra	salamandra	LC	Germany	DE	DEU	Europe	2015	2015	2015	2015	2015	2015	Bsal	2	2	deaths	captivity
Sabino-Pinto et al. 2015	WOS:000364918900008	2015	Salamandra	salamandra fastuosa	Caudata	-	Salamandridae	Salamandrinae	Salamandra	salamandra	LC	Germany	DE	DEU	Europe	2015	2015	2015	2015	2015	2015	Bsal	4	4	-	captivity
Sabino-Pinto et al. 2015	WOS:000364918900008	2015	Salamandra	salamandra gallaica	Caudata	-	Salamandridae	Salamandrinae	Salamandra	salamandra	LC	Germany	DE	DEU	Europe	2015	2015	2015	2015	2015	2015	Bsal	3	3	deaths	captivity
Sabino-Pinto et al. 2015	WOS:000364918900008	2015	Salamandra	salamandra gigliolii	Caudata	-	Salamandridae	Salamandrinae	Salamandra	salamandra	LC	Germany	DE	DEU	Europe	2015	2015	2015	2015	2015	2015	Bsal	2	2	deaths	captivity
Sabino-Pinto et al. 2015	WOS:000364918900008	2015	Salamandra	salamandra salamandra	Caudata	-	Salamandridae	Salamandrinae	Salamandra	salamandra	LC	Germany	DE	DEU	Europe	2015	2015	2015	2015	2015	2015	Bsal	6	6	deaths	captivity
Sabino-Pinto et al. 2015	WOS:000364918900008	2015	Salamandra	salamandra werneri	Caudata	-	Salamandridae	Salamandrinae	Salamandra	salamandra	LC	Germany	DE	DEU	Europe	2015	2015	2015	2015	2015	2015	Bsal	5	5	deaths	captivity
Sabino-Pinto et al. 2015	WOS:000364918900008	2015	Salamandra	salamandra terrestris	Caudata	-	Salamandridae	Salamandrinae	Salamandra	salamandra	LC	Germany	DE	DEU	Europe	2015	2015	2015	2015	2015	2015	Bsal	4	4	deaths	captivity
Sabino-Pinto et al. 2015	WOS:000364918900008	2015	Salamandra	algira	Caudata	-	Salamandridae	Salamandrinae	Salamandra	algira	VU	Germany	DE	DEU	Europe	2015	2015	2015	2015	2015	2015	Bsal	6	6	deaths	captivity
Sabino-Pinto et al. 2015	WOS:000364918900008	2015	Salamandra	salamandra beschkovi	Caudata	-	Salamandridae	Salamandrinae	Salamandra	salamandra	LC	Germany	DE	DEU	Europe	2015	2015	2015	2015	-	-	noBsal	0	1	-	captivity
Zhu et al. 2014	WOS:000348581800005	2014	Rana	chensinensis	Anura	-	Ranidae	-	Rana	chensinensis	LC	China	CN	CHN	East Asia	2007	2013	-	-	-	-	noBsal	0	15	-	field
Zhu et al. 2014	WOS:000348581800005	2014	Bufo	gargarizans	Anura	-	Bufonidae	-	Bufo	gargarizans	LC	China	CN	CHN	East Asia	2007	2013	-	-	-	-	noBsal	0	25	-	field
Zhu et al. 2014	WOS:000348581800005	2014	Pelophylax	nigromaculatus	Anura	-	Ranidae	-	Pelophylax	nigromaculatus	NT	China	CN	CHN	East Asia	2007	2013	-	-	-	-	noBsal	0	107	-	field
Zhu et al. 2014	WOS:000348581800005	2014	Rana	amurensis	Anura	-	Ranidae	-	Rana	amurensis	LC	China	CN	CHN	East Asia	2007	2013	-	-	-	-	noBsal	0	3	-	field
Zhu et al. 2014	WOS:000348581800005	2014	Pelophylax	hubeiensis	Anura	-	Ranidae	-	Pelophylax	hubeiensis	LC	China	CN	CHN	East Asia	2007	2013	-	-	-	-	noBsal	0	4	-	field
Zhu et al. 2014	WOS:000348581800005	2014	Fejervarya	limnocharis	Anura	-	Dicroglossidae	Dicroglossinae	Fejervarya	limnocharis	LC	China	CN	CHN	East Asia	2007	2013	-	-	-	-	noBsal	0	20	-	field
Zhu et al. 2014	WOS:000348581800005	2014	Microhyla	ornata	Anura	-	Microhylidae	Microhylinae	Microhyla	ornata	LC	China	CN	CHN	East Asia	2007	2013	-	-	-	-	noBsal	0	23	-	field
Zhu et al. 2014	WOS:000348581800005	2014	Hoplobatrachus	tigerinus	Anura	-	Dicroglossidae	Dicroglossinae	Hoplobatrachus	tigerinus	LC	China	CN	CHN	East Asia	2007	2013	-	-	-	-	noBsal	0	2	-	field
Zhu et al. 2014	WOS:000348581800005	2014	Bufo	pewzowi	Anura	-	Bufonidae	-	Bufotes	pewzowi	LC	China	CN	CHN	East Asia	2007	2013	-	-	-	-	noBsal	0	53	-	field
Zhu et al. 2014	WOS:000348581800005	2014	Pelophylax	ridibunda	Anura	-	Ranidae	-	Pelophylax	ridibundus	LC	China	CN	CHN	East Asia	2007	2013	-	-	-	-	noBsal	0	24	-	field
Zhu et al. 2014	WOS:000348581800005	2014	Rana	arvalis	Anura	-	Ranidae	-	Rana	arvalis	LC	China	CN	CHN	East Asia	2007	2013	-	-	-	-	noBsal	0	38	-	field
Zhu et al. 2014	WOS:000348581800005	2014	Bufo	bufo	Anura	-	Bufonidae	-	Bufo	bufo	LC	China	CN	CHN	East Asia	2007	2013	-	-	-	-	noBsal	0	5	-	field
Zhu et al. 2014	WOS:000348581800005	2014	Lithobates	catesbeianus	Anura	-	Ranidae	-	Lithobates	catesbeianus	LC	China	CN	CHN	East Asia	2007	2013	-	-	-	-	noBsal	0	46	-	field
Zhu et al. 2014	WOS:000348581800005	2014	Lithobates	chaochiaoensis	Anura	-	Ranidae	-	Rana	chaochiaoensis	LC	China	CN	CHN	East Asia	2007	2013	-	-	-	-	noBsal	0	15	-	field
Zhu et al. 2014	WOS:000348581800005	2014	Babina	pleuraden	Anura	-	Ranidae	-	Nidirana	pleuraden	LC	China	CN	CHN	East Asia	2007	2013	-	-	-	-	noBsal	0	18	-	field
Zhu et al. 2014	WOS:000348581800005	2014	Bombina	maxima	Anura	-	Bombinatoridae	-	Bombina	maxima	-	China	CN	CHN	East Asia	2007	2013	-	-	-	-	noBsal	0	7	-	field
Zhu et al. 2014	WOS:000348581800005	2014	Pelophylax	plancyi	Anura	-	Ranidae	-	Pelophylax	plancyi	LC	China	CN	CHN	East Asia	2007	2013	-	-	-	-	noBsal	0	10	-	field
Zhu et al. 2014	WOS:000348581800005	2014	Hyla	chinensis	Anura	-	Hylidae	Hylinae	Hyla	chinensis	LC	China	CN	CHN	East Asia	2007	2013	-	-	-	-	noBsal	0	10	-	field
Zhu et al. 2014	WOS:000348581800005	2014	Andrias	davidianus	Caudata	-	Cryptobranchidae	-	Andrias	davidianus	CR	China	CN	CHN	East Asia	-	-	-	-	-	-	noBsal	0	18	-	captivity
Zhu et al. 2014	WOS:000348581800005	2014	Lithobates	catesbeianus	Anura	-	Ranidae	-	Lithobates	catesbeianus	LC	China	CN	CHN	East Asia	-	-	-	-	-	-	noBsal	0	100	-	captivity
Zhu et al. 2014	WOS:000348581800005	2014	Ambystoma	mexicanum	Caudata	-	Ambystomatidae	-	Ambystoma	mexicanum	CR	China	CN	CHN	East Asia	-	-	-	-	-	-	noBsal	0	7	-	captivity
Zhu et al. 2014	WOS:000348581800005	2014	Rana	chensinensis	Anura	-	Ranidae	-	Rana	chensinensis	LC	China	CN	CHN	East Asia	-	-	-	-	-	-	noBsal	0	10	-	captivity
Zhu et al. 2014	WOS:000348581800005	2014	Xenopus	laevis	Anura	-	Pipidae	-	Xenopus	laevis	LC	China	CN	CHN	East Asia	-	-	-	-	-	-	noBsal	0	35	-	captivity
Zhu et al. 2014	WOS:000348581800005	2014	Cynops	orientalis	Caudata	-	Salamandridae	Pleurodelinae	Cynops	orientalis	LC	China	CN	CHN	East Asia	-	-	-	-	-	-	noBsal	0	24	-	captivity
Zhu et al. 2014	WOS:000348581800005	2014	Bufo	gargarizans	Anura	-	Bufonidae	-	Bufo	gargarizans	LC	China	CN	CHN	East Asia	-	-	-	-	-	-	noBsal	0	5	-	captivity
Zhu et al. 2014	WOS:000348581800005	2014	Andrias	davidianus	Caudata	-	Cryptobranchidae	-	Andrias	davidianus	CR	China	CN	CHN	East Asia	1957	2006	1973	1986	-	-	noBsal	0	6	-	museum
Zhu et al. 2014	WOS:000348581800005	2014	Batrachuperus	pinchonii	Caudata	-	Hynobiidae	Hynobiinae	Batrachuperus	pinchonii	VU	China	CN	CHN	East Asia	1957	2006	1979	1982	-	-	noBsal	0	6	-	museum
Zhu et al. 2014	WOS:000348581800005	2014	Batrachuperus	tibetanus	Caudata	-	Hynobiidae	Hynobiinae	Batrachuperus	tibetanus	VU	China	CN	CHN	East Asia	1957	2006	1982	1982	-	-	noBsal	0	1	-	museum
Zhu et al. 2014	WOS:000348581800005	2014	Cynops	cyanurus	Caudata	-	Salamandridae	Pleurodelinae	Cynops	cyanurus	LC	China	CN	CHN	East Asia	1957	2006	1987	1987	-	-	noBsal	0	4	-	museum
Zhu et al. 2014	WOS:000348581800005	2014	Ichthyophis	bannanicus	Gymnophiona	-	Ichthyophiidae	-	Ichthyophis	bannanicus	LC	China	CN	CHN	East Asia	1957	2006	2006	2006	-	-	noBsal	0	2	-	museum
Zhu et al. 2014	WOS:000348581800005	2014	Liua	shihi	Caudata	-	Hynobiidae	Hynobiinae	Liua	shihi	NT	China	CN	CHN	East Asia	1957	2006	1957	1998	-	-	noBsal	0	14	-	museum
Zhu et al. 2014	WOS:000348581800005	2014	Paramesotriton	chinensis	Caudata	-	Salamandridae	Pleurodelinae	Paramesotriton	chinensis	LC	China	CN	CHN	East Asia	1957	2006	1981	1981	-	-	noBsal	0	1	-	museum
Zhu et al. 2014	WOS:000348581800005	2014	Tylototriton	kweichowensis	Caudata	-	Salamandridae	Pleurodelinae	Tylototriton	kweichowensis	VU	China	CN	CHN	East Asia	1957	2006	-	-	-	-	noBsal	0	2	-	museum
Zhu et al. 2014	WOS:000348581800005	2014	Tylototriton	verrucosus	Caudata	-	Salamandridae	Pleurodelinae	Tylototriton	verrucosus	LC	China	CN	CHN	East Asia	1957	2006	1958	1982	-	-	noBsal	0	4	-	museum
Martel et al. 2014	WOS:000343799700048	2014	Alytes	obstetricans	Anura	-	Alytidae	-	Alytes	obstetricans	LC	Netherlands	NL	NLD	Europe	2009	2013	2009	2009	-	-	noBsal	0	15	-	field
Martel et al. 2014	WOS:000343799700048	2014	Bombina	variegata	Anura	-	Bombinatoridae	-	Bombina	variegata	LC	Netherlands	NL	NLD	Europe	2009	2013	2009	2009	-	-	noBsal	0	8	-	field
Martel et al. 2014	WOS:000343799700048	2014	Bufo	bufo	Anura	-	Bufonidae	-	Bufo	bufo	LC	Netherlands	NL	NLD	Europe	2009	2013	2013	2013	-	-	noBsal	0	19	-	field
Martel et al. 2014	WOS:000343799700048	2014	Epidalea	calamita	Anura	-	Bufonidae	-	Epidalea	calamita	LC	Netherlands	NL	NLD	Europe	2009	2013	2009	2009	-	-	noBsal	0	24	-	field
Martel et al. 2014	WOS:000343799700048	2014	Rana	temporaria	Anura	-	Ranidae	-	Rana	temporaria	LC	Netherlands	NL	NLD	Europe	2009	2013	2013	2013	-	-	noBsal	0	73	-	field
Martel et al. 2014	WOS:000343799700048	2014	Ichthyosaura	alpestris	Caudata	-	Salamandridae	Pleurodelinae	Ichthyosaura	alpestris	LC	Netherlands	NL	NLD	Europe	2009	2013	2013	2013	2013	2013	Bsal	1	44	-	field
Martel et al. 2014	WOS:000343799700048	2014	Lissotriton	vulgaris	Caudata	-	Salamandridae	Pleurodelinae	Lissotriton	vulgaris	LC	Netherlands	NL	NLD	Europe	2009	2013	2013	2013	-	-	noBsal	0	2	-	field
Martel et al. 2014	WOS:000343799700048	2014	Salamandra	salamandra	Caudata	-	Salamandridae	Salamandrinae	Salamandra	salamandra	LC	Netherlands	NL	NLD	Europe	2009	2013	2010	2013	-	-	Bsal	0	39	-	field
Martel et al. 2014	WOS:000343799700048	2014	Bufo	bufo	Anura	-	Bufonidae	-	Bufo	bufo	LC	Belgium	BE	BEL	Europe	2009	2011	2011	2011	-	-	noBsal	0	100	-	field
Martel et al. 2014	WOS:000343799700048	2014	Lithobates	catesbeianus	Anura	-	Ranidae	-	Lithobates	catesbeianus	LC	Belgium	BE	BEL	Europe	2009	2011	2010	2011	-	-	noBsal	0	100	-	field
Martel et al. 2014	WOS:000343799700048	2014	Ichthyosaura	alpestris	Caudata	-	Salamandridae	Pleurodelinae	Ichthyosaura	alpestris	LC	Belgium	BE	BEL	Europe	2009	2011	2009	2009	-	-	noBsal	0	35	-	field
Martel et al. 2014	WOS:000343799700048	2014	Lissotriton	helveticus	Caudata	-	Salamandridae	Pleurodelinae	Lissotriton	helveticus	LC	Belgium	BE	BEL	Europe	2009	2011	2009	2009	-	-	noBsal	0	33	-	field
Martel et al. 2014	WOS:000343799700048	2014	Lissotriton	vulgaris	Caudata	-	Salamandridae	Pleurodelinae	Lissotriton	vulgaris	LC	Belgium	BE	BEL	Europe	2009	2011	2008	2008	-	-	noBsal	0	6	-	field
Martel et al. 2014	WOS:000343799700048	2014	Salamandra	salamandra	Caudata	-	Salamandridae	Salamandrinae	Salamandra	salamandra	LC	Belgium	BE	BEL	Europe	2009	2011	2012	2014	-	-	Bsal	1	233	-	field
Martel et al. 2014	WOS:000343799700048	2014	Triturus	cristatus	Caudata	-	Salamandridae	Pleurodelinae	Triturus	cristatus	LC	Belgium	BE	BEL	Europe	2009	2011	2010	2010	-	-	noBsal	0	2	-	field
Martel et al. 2014	WOS:000343799700048	2014	Calotriton	arnoldi	Caudata	-	Salamandridae	Pleurodelinae	Calotriton	arnoldi	CR	Spain	ES	ESP	Europe	2009	2012	2009	2012	-	-	noBsal	0	5	-	field
Martel et al. 2014	WOS:000343799700048	2014	Lissotriton	boscai	Caudata	-	Salamandridae	Pleurodelinae	Lissotriton	boscai	LC	Spain	ES	ESP	Europe	2009	2012	2009	2012	-	-	noBsal	0	5	-	field
Martel et al. 2014	WOS:000343799700048	2014	Lissotriton	helveticus	Caudata	-	Salamandridae	Pleurodelinae	Lissotriton	helveticus	LC	Spain	ES	ESP	Europe	2009	2012	2009	2012	-	-	noBsal	0	6	-	field
Martel et al. 2014	WOS:000343799700048	2014	Ichthyosaura	alpestris	Caudata	-	Salamandridae	Pleurodelinae	Ichthyosaura	alpestris	LC	Spain	ES	ESP	Europe	2009	2012	2009	2012	-	-	noBsal	0	5	-	field
Martel et al. 2014	WOS:000343799700048	2014	Salamandra	salamandra	Caudata	-	Salamandridae	Salamandrinae	Salamandra	salamandra	LC	Spain	ES	ESP	Europe	2009	2012	2009	2013	-	-	noBsal	0	132	-	field
Martel et al. 2014	WOS:000343799700048	2014	Pleurodeles	waltl	Caudata	-	Salamandridae	Pleurodelinae	Pleurodeles	waltl	NT	Spain	ES	ESP	Europe	2009	2012	2009	2012	-	-	noBsal	0	11	-	field
Martel et al. 2014	WOS:000343799700048	2014	Triturus	marmoratus	Caudata	-	Salamandridae	Pleurodelinae	Triturus	marmoratus	LC	Spain	ES	ESP	Europe	2009	2012	2009	2012	-	-	noBsal	0	54	-	field
Martel et al. 2014	WOS:000343799700048	2014	Triturus	pygmaeus	Caudata	-	Salamandridae	Pleurodelinae	Triturus	pygmaeus	NT	Spain	ES	ESP	Europe	2009	2012	2009	2012	-	-	noBsal	0	5	-	field
Martel et al. 2014	WOS:000343799700048	2014	Ichthyosaura	alpestris	Caudata	-	Salamandridae	Pleurodelinae	Ichthyosaura	alpestris	LC	France	FR	FRA	Europe	2009	2014	2009	2009	-	-	noBsal	0	5	-	field
Martel et al. 2014	WOS:000343799700048	2014	Salamandra	salamandra	Caudata	-	Salamandridae	Salamandrinae	Salamandra	salamandra	LC	France	FR	FRA	Europe	2009	2014	2012	2014	-	-	noBsal	0	9	-	field
Martel et al. 2014	WOS:000343799700048	2014	Ichthyosaura	alpestris	Caudata	-	Salamandridae	Pleurodelinae	Ichthyosaura	alpestris	LC	Switzerland	CH	CHE	Europe	2008	2013	2008	2013	-	-	noBsal	0	1239	-	field
Martel et al. 2014	WOS:000343799700048	2014	Lissotriton	helveticus	Caudata	-	Salamandridae	Pleurodelinae	Lissotriton	helveticus	LC	Switzerland	CH	CHE	Europe	2008	2013	2008	2009	-	-	noBsal	0	323	-	field
Martel et al. 2014	WOS:000343799700048	2014	Lissotriton	vulgaris	Caudata	-	Salamandridae	Pleurodelinae	Lissotriton	vulgaris	LC	Switzerland	CH	CHE	Europe	2008	2013	2008	2013	-	-	noBsal	0	62	-	field
Martel et al. 2014	WOS:000343799700048	2014	Salamandra	atra	Caudata	-	Salamandridae	Salamandrinae	Salamandra	atra	LC	Switzerland	CH	CHE	Europe	2008	2013	2008	2013	-	-	noBsal	0	120	-	field
Martel et al. 2014	WOS:000343799700048	2014	Salamandra	salamandra	Caudata	-	Salamandridae	Salamandrinae	Salamandra	salamandra	LC	Switzerland	CH	CHE	Europe	2008	2013	2008	2013	-	-	noBsal	0	26	-	field
Martel et al. 2014	WOS:000343799700048	2014	Triturus	cristatus	Caudata	-	Salamandridae	Pleurodelinae	Triturus	cristatus	LC	Switzerland	CH	CHE	Europe	2008	2013	2008	2009	-	-	noBsal	0	38	-	field
Martel et al. 2014	WOS:000343799700048	2014	Triturus	carnifex	Caudata	-	Salamandridae	Pleurodelinae	Triturus	carnifex	LC	Switzerland	CH	CHE	Europe	2008	2013	2008	2009	-	-	noBsal	0	9	-	field
Martel et al. 2014	WOS:000343799700048	2014	Mertensiella	caucasica	Caudata	-	Salamandridae	Salamandrinae	Mertensiella	caucasica	VU	Turkey	TR	TUR	West and Central Asia	2010	2010	2010	2010	-	-	noBsal	0	8	-	field
Martel et al. 2014	WOS:000343799700048	2014	Ommatotriton	ophryticus	Caudata	-	Salamandridae	Pleurodelinae	Ommatotriton	ophryticus	NT	Turkey	TR	TUR	West and Central Asia	2010	2010	2010	2010	-	-	noBsal	0	3	-	field
Martel et al. 2014	WOS:000343799700048	2014	Salamandra	algira	Caudata	-	Salamandridae	Salamandrinae	Salamandra	algira	VU	Morocco	MA	MAR	North Africa	2011	2011	2011	2011	-	-	noBsal	0	10	-	field
Martel et al. 2014	WOS:000343799700048	2014	Salamandra	atra	Caudata	-	Salamandridae	Salamandrinae	Salamandra	atra	LC	Austria	AT	AUT	Europe	2010	2010	2010	2010	-	-	noBsal	0	122	-	field
Martel et al. 2014	WOS:000343799700048	2014	Salamandra	atra	Caudata	-	Salamandridae	Salamandrinae	Salamandra	atra	LC	Germany	DE	DEU	Europe	2011	2013	2011	2013	-	-	noBsal	0	120	-	field
Martel et al. 2014	WOS:000343799700048	2014	Hydromantes	imperialis	Caudata	-	Plethodontidae	Plethodontinae	Speleomantes	imperialis	NT	Italy	IT	ITA	Europe	2009	2013	2009	2012	-	-	noBsal	0	79	-	field
Martel et al. 2014	WOS:000343799700048	2014	Hydromantes	supramontis	Caudata	-	Plethodontidae	Plethodontinae	Speleomantes	supramontis	EN	Italy	IT	ITA	Europe	2009	2013	2009	2012	-	-	noBsal	0	42	-	field
Martel et al. 2014	WOS:000343799700048	2014	Hydromantes	flavus	Caudata	-	Plethodontidae	Plethodontinae	Speleomantes	flavus	VU	Italy	IT	ITA	Europe	2009	2013	2004	2012	-	-	noBsal	0	25	-	field
Martel et al. 2014	WOS:000343799700048	2014	Hydromantes	genei	Caudata	-	Plethodontidae	Plethodontinae	Speleomantes	genei	VU	Italy	IT	ITA	Europe	2009	2013	2012	2013	-	-	noBsal	0	173	-	field
Martel et al. 2014	WOS:000343799700048	2014	Hydromantes	sarrabusensis	Caudata	-	Plethodontidae	Plethodontinae	Speleomantes	sarrabusensis	VU	Italy	IT	ITA	Europe	2009	2013	2004	2012	-	-	noBsal	0	5	-	field
Martel et al. 2014	WOS:000343799700048	2014	Hydromantes	strinatii	Caudata	-	Plethodontidae	Plethodontinae	Speleomantes	strinatii	NT	Italy	IT	ITA	Europe	2009	2013	2012	2013	-	-	noBsal	0	70	-	field
Martel et al. 2014	WOS:000343799700048	2014	Bombina	maxima	Anura	-	Bombinatoridae	-	Bombina	maxima	-	Viet Nam	VN	VNM	South and Southeast Asia	2010	2013	2010	2010	-	-	noBsal	0	4	-	field
Martel et al. 2014	WOS:000343799700048	2014	Fejervarya	limnocharis	Anura	-	Dicroglossidae	Dicroglossinae	Fejervarya	limnocharis	LC	Viet Nam	VN	VNM	South and Southeast Asia	2010	2013	2010	2010	-	-	noBsal	0	1	-	field
Martel et al. 2014	WOS:000343799700048	2014	Limnonectes	sp.	-	-	-	-	-	-	-	Viet Nam	VN	VNM	South and Southeast Asia	2010	2013	2010	2010	-	-	noBsal	0	4	-	field
Martel et al. 2014	WOS:000343799700048	2014	Quasipaa	sp.	-	-	-	-	-	-	-	Viet Nam	VN	VNM	South and Southeast Asia	2010	2013	2010	2010	-	-	noBsal	0	2	-	field
Martel et al. 2014	WOS:000343799700048	2014	Leptobrachium	sp.	-	-	-	-	-	-	-	Viet Nam	VN	VNM	South and Southeast Asia	2010	2013	2010	2010	-	-	noBsal	0	2	-	field
Martel et al. 2014	WOS:000343799700048	2014	Leptolalax	sungi	Anura	-	Megophryidae	Leptobrachiinae	Leptobrachella	sungi	LC	Viet Nam	VN	VNM	South and Southeast Asia	2010	2013	2010	2010	-	-	noBsal	0	3	-	field
Martel et al. 2014	WOS:000343799700048	2014	Megrophrys	sp.	-	-	-	-	-	-	-	Viet Nam	VN	VNM	South and Southeast Asia	2010	2013	2010	2010	-	-	noBsal	0	2	-	field
Martel et al. 2014	WOS:000343799700048	2014	Ophryophryne	sp.	-	-	-	-	-	-	-	Viet Nam	VN	VNM	South and Southeast Asia	2010	2013	2010	2010	-	-	noBsal	0	3	-	field
Martel et al. 2014	WOS:000343799700048	2014	Xenophrys	major	Anura	-	Megophryinae	Megophryinae	Megophrys	major	LC	Viet Nam	VN	VNM	South and Southeast Asia	2010	2013	2010	2010	-	-	noBsal	0	2	-	field
Martel et al. 2014	WOS:000343799700048	2014	Microhyla	heymonsi	Anura	-	Microhylidae	Microhylinae	Microhyla	heymonsi	LC	Viet Nam	VN	VNM	South and Southeast Asia	2010	2013	2010	2010	-	-	noBsal	0	3	-	field
Martel et al. 2014	WOS:000343799700048	2014	Microhyla	pulchra	Anura	-	Microhylidae	Microhylinae	Microhyla	pulchra	LC	Viet Nam	VN	VNM	South and Southeast Asia	2010	2013	2010	2010	-	-	noBsal	0	2	-	field
Martel et al. 2014	WOS:000343799700048	2014	Micryletta	ornate	Anura	-	Microhylidae	Microhylinae	Microhyla	inornata	LC	Viet Nam	VN	VNM	South and Southeast Asia	2010	2013	2010	2010	-	-	noBsal	0	4	-	field
Martel et al. 2014	WOS:000343799700048	2014	Amolops	sp.	-	-	-	-	-	-	-	Viet Nam	VN	VNM	South and Southeast Asia	2010	2013	2010	2010	-	-	noBsal	0	3	-	field
Martel et al. 2014	WOS:000343799700048	2014	Hylarana	sp.	-	-	-	-	-	-	-	Viet Nam	VN	VNM	South and Southeast Asia	2010	2013	2010	2010	-	-	noBsal	0	6	-	field
Martel et al. 2014	WOS:000343799700048	2014	Odorrana	sp.	-	-	-	-	-	-	-	Viet Nam	VN	VNM	South and Southeast Asia	2010	2013	2010	2010	-	-	noBsal	0	8	-	field
Martel et al. 2014	WOS:000343799700048	2014	Kurixalus	verrucosus	Anura	-	Rhacophoridae	Rhacophorinae	Kurixalus	verrucosus	LC	Viet Nam	VN	VNM	South and Southeast Asia	2010	2013	2010	2010	-	-	noBsal	0	1	-	field
Martel et al. 2014	WOS:000343799700048	2014	Polypedates	leucomystax	Anura	-	Rhacophoridae	Rhacophorinae	Polypedates	leucomystax	LC	Viet Nam	VN	VNM	South and Southeast Asia	2010	2013	2010	2010	-	-	noBsal	0	3	-	field
Martel et al. 2014	WOS:000343799700048	2014	Rhacophorus	dennysi	Anura	-	Rhacophoridae	Rhacophorinae	Zhangixalus	dennysi	LC	Viet Nam	VN	VNM	South and Southeast Asia	2010	2013	2010	2010	-	-	noBsal	0	2	-	field
Martel et al. 2014	WOS:000343799700048	2014	Rhacophorus	orlovi	Anura	-	Rhacophoridae	Rhacophorinae	Rhacophorus	orlovi	LC	Viet Nam	VN	VNM	South and Southeast Asia	2010	2013	2010	2010	-	-	noBsal	0	1	-	field
Martel et al. 2014	WOS:000343799700048	2014	Rhacophorus	kio	Anura	-	Rhacophoridae	Rhacophorinae	Rhacophorus	kio	LC	Viet Nam	VN	VNM	South and Southeast Asia	2010	2013	2010	2010	-	-	noBsal	0	1	-	field
Martel et al. 2014	WOS:000343799700048	2014	Theloderma	sp.	-	-	-	-	-	-	-	Viet Nam	VN	VNM	South and Southeast Asia	2010	2013	2010	2010	-	-	noBsal	0	1	-	field
Martel et al. 2014	WOS:000343799700048	2014	Paramesotriton	deloustali	Caudata	-	Salamandridae	Pleurodelinae	Paramesotriton	deloustali	LC	Viet Nam	VN	VNM	South and Southeast Asia	2010	2013	2010	2013	-	-	Bsal	2	30	-	field
Martel et al. 2014	WOS:000343799700048	2014	Tylototriton	vietnamensis	Caudata	-	Salamandridae	Pleurodelinae	Tylototriton	vietnamensis	EN	Viet Nam	VN	VNM	South and Southeast Asia	2010	2013	2010	2010	-	-	noBsal	0	60	-	field
Martel et al. 2014	WOS:000343799700048	2014	Tylototriton	ziegleri	Caudata	-	Salamandridae	Pleurodelinae	Tylototriton	ziegleri	VU	Viet Nam	VN	VNM	South and Southeast Asia	2010	2013	2010	2010	2010	2010	Bsal	1	9	-	field
Martel et al. 2014	WOS:000343799700048	2014	Cynops	cyanurus chuxiogensis	Caudata	-	Salamandridae	Pleurodelinae	Cynops	cyanurus	LC	China	CN	CHN	East Asia	2008	2014	2013	2013	-	-	noBsal	0	6	-	field
Martel et al. 2014	WOS:000343799700048	2014	Paramesotriton	chinensis	Caudata	-	Salamandridae	Pleurodelinae	Paramesotriton	chinensis	LC	China	CN	CHN	East Asia	2008	2014	2008	2008	-	-	noBsal	0	3	-	field
Martel et al. 2014	WOS:000343799700048	2014	Paramesotriton	hongkongensis	Caudata	-	Salamandridae	Pleurodelinae	Paramesotriton	hongkongensis	NT	China	CN	CHN	East Asia	2008	2014	2014	2014	-	-	noBsal	0	1	-	field
Martel et al. 2014	WOS:000343799700048	2014	Paramesotriton	granulosus	-	-	-	-	-	-	-	China	CN	CHN	East Asia	2008	2014	2008	2008	-	-	noBsal	0	3	-	field
Martel et al. 2014	WOS:000343799700048	2014	Paramesotriton	longliensis	Caudata	-	Salamandridae	Pleurodelinae	Paramesotriton	longliensis	VU	China	CN	CHN	East Asia	2008	2014	2011	2011	-	-	noBsal	0	3	-	field
Martel et al. 2014	WOS:000343799700048	2014	Paramesotriton	sp.	-	-	-	-	-	-	-	China	CN	CHN	East Asia	2008	2014	2014	2014	-	-	noBsal	0	3	-	field
Martel et al. 2014	WOS:000343799700048	2014	Paramesotriton	yunwuensis	Caudata	-	Salamandridae	Pleurodelinae	Paramesotriton	yunwuensis	EN	China	CN	CHN	East Asia	2008	2014	2014	2014	-	-	noBsal	0	2	-	field
Martel et al. 2014	WOS:000343799700048	2014	Cynops	ensicauda	Caudata	-	Salamandridae	Pleurodelinae	Cynops	ensicauda	EN	Japan	JP	JPN	East Asia	2009	2009	2009	2009	2009	2009	Bsal	8	76	-	field
Martel et al. 2014	WOS:000343799700048	2014	Cynops	pyrrhogaster	Caudata	-	Salamandridae	Pleurodelinae	Cynops	pyrrhogaster	LC	Japan	JP	JPN	East Asia	2009	2009	2009	2009	2009	2009	Bsal	1	116	-	field
Martel et al. 2014	WOS:000343799700048	2014	Echinotriton	andersoni	Caudata	-	Salamandridae	Pleurodelinae	Echinotriton	andersoni	EN	Japan	JP	JPN	East Asia	2009	2009	2009	2009	-	-	noBsal	0	3	-	field
Martel et al. 2014	WOS:000343799700048	2014	Hynobius	kimurae	Caudata	-	Hynobiidae	Hynobiinae	Hynobius	kimurae	LC	Japan	JP	JPN	East Asia	2009	2009	2009	2009	-	-	noBsal	0	5	-	field
Martel et al. 2014	WOS:000343799700048	2014	Hynobius	lichenatus	Caudata	-	Hynobiidae	Hynobiinae	Hynobius	lichenatus	LC	Japan	JP	JPN	East Asia	2009	2009	2009	2009	-	-	noBsal	0	3	-	field
Martel et al. 2014	WOS:000343799700048	2014	Hynobius	naevius	Caudata	-	Hynobiidae	Hynobiinae	Hynobius	naevius	LC	Japan	JP	JPN	East Asia	2009	2009	2009	2009	-	-	noBsal	0	2	-	field
Martel et al. 2014	WOS:000343799700048	2014	Hynobius	nebulosus	Caudata	-	Hynobiidae	Hynobiinae	Hynobius	nebulosus	LC	Japan	JP	JPN	East Asia	2009	2009	2009	2009	2009	2009	Bsal	1	15	-	field
Martel et al. 2014	WOS:000343799700048	2014	Hynobius	nigrescens	Caudata	-	Hynobiidae	Hynobiinae	Hynobius	nigrescens	LC	Japan	JP	JPN	East Asia	2009	2009	2009	2009	-	-	noBsal	0	15	-	field
Martel et al. 2014	WOS:000343799700048	2014	Hynobius	retardatus	Caudata	-	Hynobiidae	Hynobiinae	Hynobius	retardatus	LC	Japan	JP	JPN	East Asia	2009	2009	2009	2009	-	-	noBsal	0	3	-	field
Martel et al. 2014	WOS:000343799700048	2014	Onychodactylus	japonicas	Caudata	-	Hynobiidae	Onychodactylinae	Onychodactylus	japonicus	LC	Japan	JP	JPN	East Asia	2009	2009	2009	2009	-	-	noBsal	0	19	-	field
Martel et al. 2014	WOS:000343799700048	2014	Salamandrella	keyserlingii	Caudata	-	Hynobiidae	Hynobiinae	Salamandrella	keyserlingii	LC	Japan	JP	JPN	East Asia	2009	2009	2009	2009	2009	2009	Bsal	2	4	-	field
Martel et al. 2014	WOS:000343799700048	2014	Andrias	japonicas	Caudata	-	Cryptobranchidae	-	Andrias	japonicus	NT	Japan	JP	JPN	East Asia	2009	2009	2009	2009	-	-	noBsal	0	26	-	field
Martel et al. 2014	WOS:000343799700048	2014	Tylototriton	panhai	Caudata	-	Salamandridae	Pleurodelinae	Tylototriton	panhai	-	Thailand	TH	THA	South and Southeast Asia	2001	2013	2003	2006	-	-	noBsal	0	9	-	field
Martel et al. 2014	WOS:000343799700048	2014	Tylototriton	uyenoi	Caudata	-	Salamandridae	Pleurodelinae	Tylototriton	uyenoi	-	Thailand	TH	THA	South and Southeast Asia	2001	2013	2001	2006	-	-	Bsal	1	9	-	field
Martel et al. 2014	WOS:000343799700048	2014	Tylototriton	cf. shanjing	Caudata	-	Salamandridae	Pleurodelinae	Tylototriton	shanjing	VU	Thailand	TH	THA	South and Southeast Asia	2001	2013	2006	2006	-	-	noBsal	0	3	-	field
Martel et al. 2014	WOS:000343799700048	2014	Tylototriton	verrucosus	Caudata	-	Salamandridae	Pleurodelinae	Tylototriton	verrucosus	LC	Lao People's Democratic Republic	LA	LAO	South and Southeast Asia	2013	2013	2013	2013	-	-	noBsal	0	1	-	field
Martel et al. 2014	WOS:000343799700048	2014	Atelopus	glyphus	Anura	-	Bufonidae	-	Atelopus	glyphus	CR	Panama	PA	PAN	Mesoamerica	2007	2008	2007	2007	-	-	noBsal	0	6	-	field
Martel et al. 2014	WOS:000343799700048	2014	Atelopus	limosus	Anura	-	Bufonidae	-	Atelopus	limosus	CR	Panama	PA	PAN	Mesoamerica	2007	2008	2007	2007	-	-	noBsal	0	1	-	field
Martel et al. 2014	WOS:000343799700048	2014	Incilius	coniferus	Anura	-	Bufonidae	-	Incilius	coniferus	LC	Panama	PA	PAN	Mesoamerica	2007	2008	2007	2007	-	-	noBsal	0	4	-	field
Martel et al. 2014	WOS:000343799700048	2014	Rhaebo	haematiticus	Anura	-	Bufonidae	-	Rhaebo	haematiticus	LC	Panama	PA	PAN	Mesoamerica	2007	2008	2007	2007	-	-	noBsal	0	8	-	field
Martel et al. 2014	WOS:000343799700048	2014	Rhinella	alata	Anura	-	Bufonidae	-	Rhinella	alata	DD	Panama	PA	PAN	Mesoamerica	2007	2008	2007	2007	-	-	noBsal	0	14	-	field
Martel et al. 2014	WOS:000343799700048	2014	Rhinella	marina	Anura	-	Bufonidae	-	Rhinella	marina	LC	Panama	PA	PAN	Mesoamerica	2007	2008	2007	2007	-	-	noBsal	0	15	-	field
Martel et al. 2014	WOS:000343799700048	2014	Centrolene	ilex	Anura	-	Centrolenidae	Centroleninae	Sachatamia	ilex	LC	Panama	PA	PAN	Mesoamerica	2007	2008	2007	2007	-	-	noBsal	0	4	-	field
Martel et al. 2014	WOS:000343799700048	2014	Cochranella	albomaculata	Anura	-	Centrolenidae	Centroleninae	Sachatamia	albomaculata	LC	Panama	PA	PAN	Mesoamerica	2007	2008	2007	2007	-	-	noBsal	0	10	-	field
Martel et al. 2014	WOS:000343799700048	2014	Cochranella	euknemos	Anura	-	Centrolenidae	Centroleninae	Cochranella	euknemos	LC	Panama	PA	PAN	Mesoamerica	2007	2008	2007	2007	-	-	noBsal	0	5	-	field
Martel et al. 2014	WOS:000343799700048	2014	Cochranella	spinosa	Anura	-	Centrolenidae	Centroleninae	Teratohyla	spinosa	LC	Panama	PA	PAN	Mesoamerica	2007	2008	2007	2007	-	-	noBsal	0	12	-	field
Martel et al. 2014	WOS:000343799700048	2014	Cochranella	pulverata	Anura	-	Centrolenidae	Centroleninae	Teratohyla	pulverata	LC	Panama	PA	PAN	Mesoamerica	2007	2008	2007	2007	-	-	noBsal	0	1	-	field
Martel et al. 2014	WOS:000343799700048	2014	Espadarana	prosoblepon	Anura	-	Centrolenidae	Centroleninae	Espadarana	prosoblepon	LC	Panama	PA	PAN	Mesoamerica	2007	2008	2007	2007	-	-	noBsal	0	9	-	field
Martel et al. 2014	WOS:000343799700048	2014	Hyalinobatrachium	colymbiphyllum	Anura	-	Centrolenidae	Hyalinobatrachinae	Hyalinobatrachium	colymbiphyllum	LC	Panama	PA	PAN	Mesoamerica	2007	2008	2007	2007	-	-	noBsal	0	11	-	field
Martel et al. 2014	WOS:000343799700048	2014	Hyalinobatrachium	fleischmanni	Anura	-	Centrolenidae	Hyalinobatrachinae	Hyalinobatrachium	fleischmanni	LC	Panama	PA	PAN	Mesoamerica	2007	2008	2007	2007	-	-	noBsal	0	9	-	field
Martel et al. 2014	WOS:000343799700048	2014	Craugastor	bransfordii	Anura	-	Craugastoridae	Craugastorinae	Craugastor	bransfordii	LC	Panama	PA	PAN	Mesoamerica	2007	2008	2007	2007	-	-	noBsal	0	2	-	field
Martel et al. 2014	WOS:000343799700048	2014	Craugastor	crassidigitus	Anura	-	Craugastoridae	Craugastorinae	Craugastor	crassidigitus	LC	Panama	PA	PAN	Mesoamerica	2007	2008	2007	2007	-	-	noBsal	0	10	-	field
Martel et al. 2014	WOS:000343799700048	2014	Craugastor	fitzingeri	Anura	-	Craugastoridae	Craugastorinae	Craugastor	fitzingeri	LC	Panama	PA	PAN	Mesoamerica	2007	2008	2007	2008	-	-	noBsal	0	26	-	field
Martel et al. 2014	WOS:000343799700048	2014	Craugastor	gollmeri	Anura	Brachycephaloidea	Craugastoridae	Craugastorinae	Craugastor	gollmeri	LC	Panama	PA	PAN	Mesoamerica	2007	2008	2007	2007	-	-	noBsal	0	3	-	field
Martel et al. 2014	WOS:000343799700048	2014	Craugastor	megacephalus	Anura	-	Craugastoridae	Craugastorinae	Craugastor	megacephalus	LC	Panama	PA	PAN	Mesoamerica	2007	2008	2007	2007	-	-	noBsal	0	1	-	field
Martel et al. 2014	WOS:000343799700048	2014	Craugastor	noblei	Anura	Brachycephaloidea	Craugastoridae	Craugastorinae	Craugastor	noblei	LC	Panama	PA	PAN	Mesoamerica	2007	2008	2007	2007	-	-	noBsal	0	3	-	field
Martel et al. 2014	WOS:000343799700048	2014	Craugastor	raniformis	Anura	Brachycephaloidea	Craugastoridae	Craugastorinae	Craugastor	raniformis	LC	Panama	PA	PAN	Mesoamerica	2007	2008	2007	2007	-	-	noBsal	0	9	-	field
Martel et al. 2014	WOS:000343799700048	2014	Craugastor	tabasarae	Anura	Brachycephaloidea	Craugastoridae	Craugastorinae	Craugastor	tabasarae	CR	Panama	PA	PAN	Mesoamerica	2007	2008	2007	2007	-	-	noBsal	0	1	-	field
Martel et al. 2014	WOS:000343799700048	2014	Craugastor	talamancae	Anura	-	Craugastoridae	Craugastorinae	Craugastor	talamancae	LC	Panama	PA	PAN	Mesoamerica	2007	2008	2007	2007	-	-	noBsal	0	22	-	field
Martel et al. 2014	WOS:000343799700048	2014	Allobates	talamancae	Anura	Dendrobatoidea	Aromobatidae	Allobatinae	Allobates	talamancae	LC	Panama	PA	PAN	Mesoamerica	2007	2008	2007	2007	-	-	noBsal	0	1	-	field
Martel et al. 2014	WOS:000343799700048	2014	Colestethus	flotator	Anura	Dendrobatoidea	Aromobatidae	Colostethinae	Silverstoneia	flotator	LC	Panama	PA	PAN	Mesoamerica	2007	2008	2007	2007	-	-	noBsal	0	1	-	field
Martel et al. 2014	WOS:000343799700048	2014	Colestethus	panamensis	Anura	-	Microhylidae	Gastrophryninae	Elachistocleis	panamensis	LC	Panama	PA	PAN	Mesoamerica	2007	2008	2007	2007	-	-	noBsal	0	4	-	field
Martel et al. 2014	WOS:000343799700048	2014	Colostethus	pratti	Anura	Dendrobatoidea	Dendrobatidae	Colostethinae	Colostethus	pratti	LC	Panama	PA	PAN	Mesoamerica	2007	2008	2007	2007	-	-	noBsal	0	5	-	field
Martel et al. 2014	WOS:000343799700048	2014	Colostethus	sp.	-	-	-	-	-	-	-	Panama	PA	PAN	Mesoamerica	2007	2008	2007	2007	-	-	noBsal	0	2	-	field
Martel et al. 2014	WOS:000343799700048	2014	Dendrobates	auratus	Anura	Dendrobatoidea	Dendrobatidae	Dendrobatinae	Dendrobates	auratus	LC	Panama	PA	PAN	Mesoamerica	2007	2008	2007	2007	-	-	noBsal	0	8	-	field
Martel et al. 2014	WOS:000343799700048	2014	Silverstoneia	nubicola	Anura	Dendrobatoidea	Dendrobatidae	Colostethinae	Silverstoneia	nubicola	NT	Panama	PA	PAN	Mesoamerica	2007	2008	2007	2007	-	-	noBsal	0	5	-	field
Martel et al. 2014	WOS:000343799700048	2014	Diasporus	diastema	Anura	Brachycephaloidea	Eleutherodactylidae	Eleutherodactylinae	Diasporus	diastema	LC	Panama	PA	PAN	Mesoamerica	2007	2008	2007	2007	-	-	noBsal	0	18	-	field
Martel et al. 2014	WOS:000343799700048	2014	Diasporus	orange	-	-	-	-	-	-	-	Panama	PA	PAN	Mesoamerica	2007	2008	2007	2007	-	-	noBsal	0	3	-	field
Martel et al. 2014	WOS:000343799700048	2014	Diasporus	quidditus	Anura	Brachycephaloidea	Eleutherodactylidae	Eleutherodactylinae	Diasporus	quidditus	LC	Panama	PA	PAN	Mesoamerica	2007	2008	2007	2007	-	-	noBsal	0	7	-	field
Martel et al. 2014	WOS:000343799700048	2014	Eleutherodactylus	sp.	-	-	-	-	-	-	-	Panama	PA	PAN	Mesoamerica	2007	2008	2007	2007	-	-	noBsal	0	1	-	field
Martel et al. 2014	WOS:000343799700048	2014	Hemiphractus	fasciatus	Anura	-	Hemiphractidae	Hemiphractinae	Hemiphractus	fasciatus	NT	Panama	PA	PAN	Mesoamerica	2007	2008	2007	2007	-	-	noBsal	0	1	-	field
Martel et al. 2014	WOS:000343799700048	2014	Gastrotheca	cornuta	Anura	-	Hemiphractinae	Hemiphractinae	Gastrotheca	cornuta	EN	Panama	PA	PAN	Mesoamerica	2007	2008	2007	2007	-	-	noBsal	0	2	-	field
Martel et al. 2014	WOS:000343799700048	2014	Agalychnis	callidryas	Anura	-	Phyllomedusidae	-	Agalychnis	callidryas	LC	Panama	PA	PAN	Mesoamerica	2007	2008	2007	2008	-	-	noBsal	0	7	-	field
Martel et al. 2014	WOS:000343799700048	2014	Dendropsophus	sp.	-	-	-	-	-	-	-	Panama	PA	PAN	Mesoamerica	2007	2008	2007	2007	-	-	noBsal	0	2	-	field
Martel et al. 2014	WOS:000343799700048	2014	Hyloscirtus	colymba	Anura	-	Hylidae	Cophomantinae	Hyloscirtus	colymba	NT	Panama	PA	PAN	Mesoamerica	2007	2008	2007	2007	-	-	noBsal	0	1	-	field
Martel et al. 2014	WOS:000343799700048	2014	Hypsiboas	boans	Anura	-	Hylidae	Cophomantinae	Boana	boans	LC	Panama	PA	PAN	Mesoamerica	2007	2008	2007	2007	-	-	noBsal	0	1	-	field
Martel et al. 2014	WOS:000343799700048	2014	Hypsiboas	rufitelus	Anura	-	Hylidae	Cophomantinae	Boana	rufitela	LC	Panama	PA	PAN	Mesoamerica	2007	2008	2007	2007	-	-	noBsal	0	1	-	field
Martel et al. 2014	WOS:000343799700048	2014	Hypsiboas	rosenbergi	Anura	-	Hylidae	Cophomantinae	Boana	rosenbergi	LC	Panama	PA	PAN	Mesoamerica	2007	2008	2007	2007	-	-	noBsal	0	2	-	field
Martel et al. 2014	WOS:000343799700048	2014	Scinax	rostratus	Anura	-	Hylidae	Scinaxinae	Scinax	rostratus	LC	Panama	PA	PAN	Mesoamerica	2007	2008	2007	2007	-	-	noBsal	0	1	-	field
Martel et al. 2014	WOS:000343799700048	2014	Scinax	ruber	Anura	-	Hylidae	Scinaxinae	Scinax	ruber	LC	Panama	PA	PAN	Mesoamerica	2007	2008	2007	2007	-	-	noBsal	0	7	-	field
Martel et al. 2014	WOS:000343799700048	2014	Smilisca	phaeota	Anura	-	Hylidae	Hylinae	Smilisca	phaeota	LC	Panama	PA	PAN	Mesoamerica	2007	2008	2007	2007	-	-	noBsal	0	19	-	field
Martel et al. 2014	WOS:000343799700048	2014	Smilisca	sila	Anura	-	Hylidae	Hylinae	Smilisca	sila	LC	Panama	PA	PAN	Mesoamerica	2007	2008	2007	2007	-	-	noBsal	0	2	-	field
Martel et al. 2014	WOS:000343799700048	2014	Trachycephalus	typhonius	Anura	-	Hylidae	Lophyohylinae	Trachycephalus	typhonius	LC	Panama	PA	PAN	Mesoamerica	2007	2008	2007	2007	-	-	noBsal	0	15	-	field
Martel et al. 2014	WOS:000343799700048	2014	Hyloscirtus	palmeri	Anura	-	Hylidae	Cophomantinae	Hyloscirtus	palmeri	LC	Panama	PA	PAN	Mesoamerica	2007	2008	2007	2007	-	-	noBsal	0	1	-	field
Martel et al. 2014	WOS:000343799700048	2014	Engystomops	pustulosus	Anura	-	Leptodactylidae	Leiuperinae	Engystomops	pustulosus	LC	Panama	PA	PAN	Mesoamerica	2007	2008	2007	2007	-	-	noBsal	0	30	-	field
Martel et al. 2014	WOS:000343799700048	2014	Leptodacytlus	bolivianus	Anura	-	Telmatobiidae	-	Telmatobius	bolivianus	NT	Panama	PA	PAN	Mesoamerica	2007	2008	2007	2007	-	-	noBsal	0	1	-	field
Martel et al. 2014	WOS:000343799700048	2014	Leptodactylus	fragilis	Anura	-	Leptodactylidae	Leptodactylinae	Leptodactylus	fragilis	LC	Panama	PA	PAN	Mesoamerica	2007	2008	2007	2007	-	-	noBsal	0	1	-	field
Martel et al. 2014	WOS:000343799700048	2014	Leptodactylus	labialis	Anura	-	Leptodactylidae	Leptodactylinae	Leptodactylus	mystacinus	LC	Panama	PA	PAN	Mesoamerica	2007	2008	2007	2007	-	-	noBsal	0	6	-	field
Martel et al. 2014	WOS:000343799700048	2014	Leptodactylus	poecilochilus	Anura	-	Leptodactylidae	Leptodactylinae	Leptodactylus	poecilochilus	LC	Panama	PA	PAN	Mesoamerica	2007	2008	2007	2007	-	-	noBsal	0	3	-	field
Martel et al. 2014	WOS:000343799700048	2014	Leptodactylus	savagei	Anura	-	Leptodactylidae	Leptodactylinae	Leptodactylus	savagei	LC	Panama	PA	PAN	Mesoamerica	2007	2008	2007	2007	-	-	noBsal	0	2	-	field
Martel et al. 2014	WOS:000343799700048	2014	Elachistocleis	panamensis	Anura	-	Microhylidae	Gastrophryninae	Elachistocleis	panamensis	LC	Panama	PA	PAN	Mesoamerica	2007	2008	2007	2007	-	-	noBsal	0	9	-	field
Martel et al. 2014	WOS:000343799700048	2014	Lithobates	warszewitschii	Anura	-	Ranidae	-	Lithobates	warszewitschii	LC	Panama	PA	PAN	Mesoamerica	2007	2008	2007	2007	-	-	noBsal	0	2	-	field
Martel et al. 2014	WOS:000343799700048	2014	Pristimantis	achatinus	Anura	-	Craugastoridae	Ceuthomantinae	Pristimantis	achatinus	LC	Panama	PA	PAN	Mesoamerica	2007	2008	2007	2007	-	-	noBsal	0	2	-	field
Martel et al. 2014	WOS:000343799700048	2014	Pristimantis	caryophyllaceus	Anura	-	Craugastoridae	Ceuthomantinae	Pristimantis	caryophyllaceus	NT	Panama	PA	PAN	Mesoamerica	2007	2008	2007	2007	-	-	noBsal	0	24	-	field
Martel et al. 2014	WOS:000343799700048	2014	Pristimantis	cerasinus	Anura	-	Craugastoridae	Ceuthomantinae	Pristimantis	cerasinus	LC	Panama	PA	PAN	Mesoamerica	2007	2008	2007	2007	-	-	noBsal	0	23	-	field
Martel et al. 2014	WOS:000343799700048	2014	Pristimantis	cruentus	Anura	-	Craugastoridae	Ceuthomantinae	Pristimantis	cruentus	LC	Panama	PA	PAN	Mesoamerica	2007	2008	2007	2008	-	-	noBsal	0	24	-	field
Martel et al. 2014	WOS:000343799700048	2014	Pristimantis	gaigei	Anura	Brachycephaloidea	Craugastoridae	Ceuthomantinae	Pristimantis	gaigei	LC	Panama	PA	PAN	Mesoamerica	2007	2008	2007	2007	-	-	noBsal	0	3	-	field
Martel et al. 2014	WOS:000343799700048	2014	Pristimantis	museosus	Anura	-	Craugastoridae	Ceuthomantinae	Pristimantis	museosus	EN	Panama	PA	PAN	Mesoamerica	2007	2008	2007	2007	-	-	noBsal	0	1	-	field
Martel et al. 2014	WOS:000343799700048	2014	Pristimantis	pardalis	Anura	Brachycephaloidea	Craugastoridae	Ceuthomantinae	Pristimantis	pardalis	NT	Panama	PA	PAN	Mesoamerica	2007	2008	2007	2007	-	-	noBsal	0	8	-	field
Martel et al. 2014	WOS:000343799700048	2014	Pristimantis	pirrensis	Anura	Brachycephaloidea	Craugastoridae	Ceuthomantinae	Pristimantis	pirrensis	DD	Panama	PA	PAN	Mesoamerica	2007	2008	2007	2007	-	-	noBsal	0	1	-	field
Martel et al. 2014	WOS:000343799700048	2014	Pristimantis	taeniatus	Anura	Brachycephaloidea	Craugastoridae	Ceuthomantinae	Pristimantis	taeniatus	LC	Panama	PA	PAN	Mesoamerica	2007	2008	2007	2007	-	-	noBsal	0	2	-	field
Martel et al. 2014	WOS:000343799700048	2014	Strabomantis	bufoniformis	Anura	-	Craugastoridae	Craugastorinae	Strabomantis	bufoniformis	LC	Panama	PA	PAN	Mesoamerica	2007	2008	2007	2007	-	-	noBsal	0	27	-	field
Martel et al. 2014	WOS:000343799700048	2014	Bolitoglossa	sp.	-	-	-	-	-	-	-	Panama	PA	PAN	Mesoamerica	2007	2008	2007	2007	-	-	noBsal	0	8	-	field
Martel et al. 2014	WOS:000343799700048	2014	Anaxyrus	americanus	Anura	-	Bufonidae	-	Anaxyrus	americanus	LC	United States of America	US	USA	North America	2008	2011	2008	2009	-	-	noBsal	0	8	-	field
Martel et al. 2014	WOS:000343799700048	2014	Acris	crepitans	Anura	-	Hylidae	Acridinae	Acris	crepitans	LC	United States of America	US	USA	North America	2008	2011	2008	2009	-	-	noBsal	0	8	-	field
Martel et al. 2014	WOS:000343799700048	2014	Hyla	avivoca	Anura	-	Hylidae	Hylinae	Dryophytes	avivoca	LC	United States of America	US	USA	North America	2008	2011	2008	2009	-	-	noBsal	0	8	-	field
Martel et al. 2014	WOS:000343799700048	2014	Hyla	chrysoscelis	Anura	-	Hylidae	Hylinae	Dryophytes	chrysoscelis	LC	United States of America	US	USA	North America	2008	2011	2008	2009	-	-	noBsal	0	8	-	field
Martel et al. 2014	WOS:000343799700048	2014	Hyla	cinerea	Anura	-	Hylidae	Hylinae	Dryophytes	cinereus	LC	United States of America	US	USA	North America	2008	2011	2008	2009	-	-	noBsal	0	8	-	field
Martel et al. 2014	WOS:000343799700048	2014	Hyla	versicolor	Anura	-	Hylidae	Hylinae	Dryophytes	versicolor	LC	United States of America	US	USA	North America	2008	2011	2011	2011	-	-	noBsal	0	16	-	field
Martel et al. 2014	WOS:000343799700048	2014	Pseudarcis	crucifer	Anura	-	Hylidae	Acridinae	Pseudacris	crucifer	LC	United States of America	US	USA	North America	2008	2011	2008	2009	-	-	noBsal	0	8	-	field
Martel et al. 2014	WOS:000343799700048	2014	Pseudarcis	feriarum	Anura	-	Hylidae	Acridinae	Pseudacris	feriarum	LC	United States of America	US	USA	North America	2008	2011	2008	2009	-	-	noBsal	0	5	-	field
Martel et al. 2014	WOS:000343799700048	2014	Pseudarcis	triseriata	Anura	-	Hylidae	Acridinae	Pseudacris	triseriata	LC	United States of America	US	USA	North America	2008	2011	2008	2009	-	-	noBsal	0	8	-	field
Martel et al. 2014	WOS:000343799700048	2014	Lithobates	areolatus	Anura	-	Ranidae	-	Lithobates	areolatus	NT	United States of America	US	USA	North America	2008	2011	2008	2009	-	-	noBsal	0	22	-	field
Martel et al. 2014	WOS:000343799700048	2014	Lithobates	catesbeianus	Anura	-	Ranidae	-	Lithobates	catesbeianus	LC	United States of America	US	USA	North America	2008	2011	2008	2011	-	-	noBsal	0	15	-	field
Martel et al. 2014	WOS:000343799700048	2014	Lithobates	clamitans	Anura	-	Ranidae	-	Lithobates	clamitans	LC	United States of America	US	USA	North America	2008	2011	2008	2009	-	-	noBsal	0	16	-	field
Martel et al. 2014	WOS:000343799700048	2014	Lithobates	pipiens	Anura	-	Ranidae	-	Lithobates	pipiens	LC	United States of America	US	USA	North America	2008	2011	2008	2009	-	-	noBsal	0	17	-	field
Martel et al. 2014	WOS:000343799700048	2014	Lithobates	septentriona	Anura	-	Ranidae	-	Lithobates	septentrionalis	LC	United States of America	US	USA	North America	2008	2011	2011	2011	-	-	noBsal	0	1	-	field
Martel et al. 2014	WOS:000343799700048	2014	Lithobates	sphenocephalus	Anura	-	Ranidae	-	Lithobates	sphenocephalus	LC	United States of America	US	USA	North America	2008	2011	2008	2009	-	-	noBsal	0	8	-	field
Martel et al. 2014	WOS:000343799700048	2014	Lithobates	yavapaiensis	Anura	-	Ranidae	-	Lithobates	yavapaiensis	LC	United States of America	US	USA	North America	2008	2011	2009	2009	-	-	noBsal	0	38	-	field
Martel et al. 2014	WOS:000343799700048	2014	Ambystoma	jeffersonianum	Caudata	-	Ambystomatidae	-	Ambystoma	jeffersonianum	LC	United States of America	US	USA	North America	2008	2011	2011	2011	-	-	noBsal	0	3	-	field
Martel et al. 2014	WOS:000343799700048	2014	Ambystoma	maculatum	Caudata	-	Ambystomatidae	-	Ambystoma	maculatum	LC	United States of America	US	USA	North America	2008	2011	2011	2011	-	-	noBsal	0	8	-	field
Martel et al. 2014	WOS:000343799700048	2014	Ambystoma	texanum	Caudata	-	Ambystomatidae	-	Ambystoma	texanum	LC	United States of America	US	USA	North America	2008	2011	2008	2008	-	-	noBsal	0	9	-	field
Martel et al. 2014	WOS:000343799700048	2014	Demognathus	imitator	Caudata	-	Plethodontidae	Plethodontinae	Desmognathus	imitator	LC	United States of America	US	USA	North America	2008	2011	2009	2011	-	-	noBsal	0	24	-	field
Martel et al. 2014	WOS:000343799700048	2014	Desmognathus	ocoee	Caudata	-	Plethodontidae	Plethodontinae	Desmognathus	ocoee	LC	United States of America	US	USA	North America	2008	2011	2009	2011	-	-	noBsal	0	20	-	field
Martel et al. 2014	WOS:000343799700048	2014	Desmognathus	wrighti	Caudata	-	Plethodontidae	Plethodontinae	Desmognathus	wrighti	LC	United States of America	US	USA	North America	2008	2011	2009	2011	-	-	noBsal	0	26	-	field
Martel et al. 2014	WOS:000343799700048	2014	Eurycea	wilderae	Caudata	-	Plethodontidae	Hemidactyliinae	Eurycea	wilderae	LC	United States of America	US	USA	North America	2008	2011	2009	2011	-	-	noBsal	0	11	-	field
Martel et al. 2014	WOS:000343799700048	2014	Plethodon	cinereus	Caudata	-	Plethodontidae	Plethodontinae	Plethodon	cinereus	LC	United States of America	US	USA	North America	2008	2011	2011	2011	-	-	noBsal	0	346	-	field
Martel et al. 2014	WOS:000343799700048	2014	Plethodon	cylindraceus	Caudata	-	Plethodontidae	Plethodontinae	Plethodon	cylindraceus	LC	United States of America	US	USA	North America	2008	2011	2009	2011	-	-	noBsal	0	15	-	field
Martel et al. 2014	WOS:000343799700048	2014	Plethodon	glutinosus	Caudata	-	Plethodontidae	Plethodontinae	Plethodon	glutinosus	LC	United States of America	US	USA	North America	2008	2011	2009	2011	-	-	noBsal	0	54	-	field
Martel et al. 2014	WOS:000343799700048	2014	Plethodon	jordani	Caudata	-	Plethodontidae	Plethodontinae	Plethodon	jordani	NT	United States of America	US	USA	North America	2008	2011	2009	2011	-	-	noBsal	0	35	-	field
Martel et al. 2014	WOS:000343799700048	2014	Plethodon	jor x met	-	-	-	-	-	-	-	United States of America	US	USA	North America	2008	2011	2009	2011	-	-	noBsal	0	47	-	field
Martel et al. 2014	WOS:000343799700048	2014	Plethodon	jor x tey	-	-	-	-	-	-	-	United States of America	US	USA	North America	2008	2011	2009	2011	-	-	noBsal	0	6	-	field
Martel et al. 2014	WOS:000343799700048	2014	Plethodon	metcalfi	Caudata	-	Plethodontidae	Plethodontinae	Plethodon	metcalfi	LC	United States of America	US	USA	North America	2008	2011	2009	2011	-	-	noBsal	0	8	-	field
Martel et al. 2014	WOS:000343799700048	2014	Plethodon	raceus x glutinosus	-	-	-	-	-	-	-	United States of America	US	USA	North America	2008	2011	2009	2011	-	-	noBsal	0	1	-	field
Martel et al. 2014	WOS:000343799700048	2014	Plethodon	richmondi	Caudata	-	Plethodontidae	Plethodontinae	Plethodon	richmondi	LC	United States of America	US	USA	North America	2008	2011	2009	2011	-	-	noBsal	0	12	-	field
Martel et al. 2014	WOS:000343799700048	2014	Plethodon	serratus	Caudata	-	Plethodontidae	Plethodontinae	Plethodon	serratus	LC	United States of America	US	USA	North America	2008	2011	2009	2011	-	-	noBsal	0	14	-	field
Martel et al. 2014	WOS:000343799700048	2014	Plethodon	teyahalee	Caudata	-	Plethodontidae	Plethodontinae	Plethodon	teyahalee	LC	United States of America	US	USA	North America	2008	2011	2009	2011	-	-	noBsal	0	21	-	field
Martel et al. 2014	WOS:000343799700048	2014	Plethodon	welleri	Caudata	-	Plethodontidae	Plethodontinae	Plethodon	welleri	EN	United States of America	US	USA	North America	2008	2011	2009	2011	-	-	noBsal	0	8	-	field
Martel et al. 2014	WOS:000343799700048	2014	Plethodon	yonahlossee	Caudata	-	Plethodontidae	Plethodontinae	Plethodon	yonahlossee	LC	United States of America	US	USA	North America	2008	2011	2009	2011	-	-	noBsal	0	8	-	field
Martel et al. 2014	WOS:000343799700048	2014	Notophthalmus	viridescens	Caudata	-	Salamandridae	Pleurodelinae	Notophthalmus	viridescens	LC	United States of America	US	USA	North America	2008	2011	2011	2011	-	-	noBsal	0	31	-	field
Martel et al. 2014	WOS:000343799700048	2014	Cynops	ensicauda	Caudata	-	Salamandridae	Pleurodelinae	Cynops	ensicauda	EN	-	-	-	Asia	1861	2009	1861	1861	1861	1861	Bsal	1	10	-	museum
Martel et al. 2014	WOS:000343799700048	2014	Cynops	pyrrhogaster	Caudata	-	Salamandridae	Pleurodelinae	Cynops	pyrrhogaster	LC	-	-	-	Asia	1861	2009	1967	2009	-	-	noBsal	0	5	-	museum
Martel et al. 2014	WOS:000343799700048	2014	Pachytriton	sp.	-	-	-	-	-	-	-	-	-	-	Asia	1861	2009	1928	1928	-	-	noBsal	0	1	-	museum
Martel et al. 2014	WOS:000343799700048	2014	Paramesotriton	hongkongensis	Caudata	-	Salamandridae	Pleurodelinae	Paramesotriton	hongkongensis	NT	-	-	-	Asia	1861	2009	1957	1957	-	-	noBsal	0	1	-	museum
Martel et al. 2014	WOS:000343799700048	2014	Tylototriton	verrucosus	Caudata	-	Salamandridae	Pleurodelinae	Tylototriton	verrucosus	LC	-	-	-	Asia	1861	2009	1965	1967	-	-	noBsal	0	6	-	museum
Martel et al. 2014	WOS:000343799700048	2014	Atelopus	hoogmoedi	Anura	-	Bufonidae	-	Atelopus	hoogmoedi	-	-	-	-	South America	-	-	-	-	-	-	noBsal	0	1	-	captivity
Martel et al. 2014	WOS:000343799700048	2014	Barbarophryne	brongersmai	Anura	-	Bufonidae	-	Barbarophryne	brongersmai	NT	-	-	-	Africa	-	-	-	-	-	-	noBsal	0	1	-	captivity
Martel et al. 2014	WOS:000343799700048	2014	Bombina	variegata	Anura	-	Bombinatoridae	-	Bombina	variegata	LC	-	-	-	Europe	-	-	-	-	-	-	noBsal	0	17	-	captivity
Martel et al. 2014	WOS:000343799700048	2014	Dendrobates	auratus	Anura	Dendrobatoidea	Dendrobatidae	Dendrobatinae	Dendrobates	auratus	LC	-	-	-	South America	-	-	-	-	-	-	noBsal	0	6	-	captivity
Martel et al. 2014	WOS:000343799700048	2014	Dendrobates	leucomelas	Anura	Dendrobatoidea	Dendrobatidae	Dendrobatinae	Dendrobates	leucomelas	LC	-	-	-	South America	-	-	-	-	-	-	noBsal	0	2	-	captivity
Martel et al. 2014	WOS:000343799700048	2014	Dendrobates	tinctorius	Anura	Dendrobatoidea	Dendrobatidae	Dendrobatinae	Dendrobates	tinctorius	LC	-	-	-	South America	-	-	-	-	-	-	noBsal	0	33	-	captivity
Martel et al. 2014	WOS:000343799700048	2014	Oophaga	pumilio	Anura	Dendrobatoidea	Dendrobatidae	Dendrobatinae	Oophaga	pumilio	LC	-	-	-	South America	-	-	-	-	-	-	noBsal	0	14	-	captivity
Martel et al. 2014	WOS:000343799700048	2014	Phyllobates	terribilis	Anura	Dendrobatoidea	Dendrobatidae	Dendrobatinae	Phyllobates	terribilis	EN	-	-	-	South America	-	-	-	-	-	-	noBsal	0	16	-	captivity
Martel et al. 2014	WOS:000343799700048	2014	Ranitomeya	reticulata	Anura	Dendrobatoidea	Dendrobatidae	Dendrobatinae	Ranitomeya	reticulata	LC	-	-	-	South America	-	-	-	-	-	-	noBsal	0	2	-	captivity
Martel et al. 2014	WOS:000343799700048	2014	Discoglossus	pictus	Anura	-	Alytidae	-	Discoglossus	pictus	LC	-	-	-	Africa	-	-	-	-	-	-	noBsal	0	6	-	captivity
Martel et al. 2014	WOS:000343799700048	2014	Gastrotheca	riobambae	Anura	-	Hemiphractidae	Hemiphractinae	Gastrotheca	riobambae	EN	-	-	-	South America	-	-	-	-	-	-	noBsal	0	1	-	captivity
Martel et al. 2014	WOS:000343799700048	2014	Hyla	eximia	Anura	-	Hylidae	Hylinae	Dryophytes	eximius	LC	-	-	-	North America	-	-	-	-	-	-	noBsal	0	2	-	captivity
Martel et al. 2014	WOS:000343799700048	2014	Agalychnis	callidryas	Anura	-	Phyllomedusidae	-	Agalychnis	callidryas	LC	-	-	-	South America	-	-	-	-	-	-	noBsal	0	1	-	captivity
Martel et al. 2014	WOS:000343799700048	2014	Hyla	arborea	Anura	-	Hylidae	Hylinae	Hyla	arborea	LC	-	-	-	Europe	-	-	-	-	-	-	noBsal	0	19	-	captivity
Martel et al. 2014	WOS:000343799700048	2014	Litoria	aurea	Anura	-	Pelodryadidae	Pelodryadinae	Ranoidea	aurea	VU	-	-	-	Asia	-	-	-	-	-	-	noBsal	0	3	-	captivity
Martel et al. 2014	WOS:000343799700048	2014	Litoria	caerulea	Anura	-	Pelodryadidae	Pelodryadinae	Ranoidea	caerulea	LC	-	-	-	Asia	-	-	-	-	-	-	noBsal	0	1	-	captivity
Martel et al. 2014	WOS:000343799700048	2014	Litoria	infrafrenata	Anura	-	Pelodryadidae	Pelodryadinae	Nyctimystes	infrafrenatus	LC	-	-	-	Asia	-	-	-	-	-	-	noBsal	0	1	-	captivity
Martel et al. 2014	WOS:000343799700048	2014	Trachycephalus	resinifictrix	Anura	-	Hylidae	Lophyohylinae	Trachycephalus	resinifictrix	LC	-	-	-	South America	-	-	-	-	-	-	noBsal	0	2	-	captivity
Martel et al. 2014	WOS:000343799700048	2014	Hyperolius	puncticulatus	Anura	-	Hyperoliidae	Hyperoliinae	Hyperolius	puncticulatus	EN	-	-	-	Africa	-	-	-	-	-	-	noBsal	0	5	-	captivity
Martel et al. 2014	WOS:000343799700048	2014	Eleutherodactylus	montanus	Anura	Brachycephaloidea	Eleutherodactylidae	Eleutherodactylinae	Eleutherodactylus	montanus	EN	-	-	-	South America	-	-	-	-	-	-	noBsal	0	2	-	captivity
Martel et al. 2014	WOS:000343799700048	2014	Leptodactylus	fallax	Anura	-	Leptodactylidae	Leptodactylinae	Leptodactylus	fallax	CR	-	-	-	South America	-	-	-	-	-	-	noBsal	0	10	-	captivity
Martel et al. 2014	WOS:000343799700048	2014	Dyscophus	guineti	Anura	-	Microhylidae	Dyscophinae	Dyscophus	guineti	LC	-	-	-	Africa	-	-	-	-	-	-	noBsal	0	1	-	captivity
Martel et al. 2014	WOS:000343799700048	2014	Silurana	tropicalis	Anura	-	Pipidae	-	Xenopus	tropicalis	LC	-	-	-	Africa	-	-	-	-	-	-	noBsal	0	5	-	captivity
Martel et al. 2014	WOS:000343799700048	2014	Xenopus	laevis	Anura	-	Pipidae	-	Xenopus	laevis	LC	-	-	-	Africa	-	-	-	-	-	-	noBsal	0	16	-	captivity
Martel et al. 2014	WOS:000343799700048	2014	Rhacophorus	dennysi	Anura	-	Rhacophoridae	Rhacophorinae	Zhangixalus	dennysi	LC	-	-	-	Asia	-	-	-	-	-	-	noBsal	0	1	-	captivity
Martel et al. 2014	WOS:000343799700048	2014	Ambystoma	andersoni	Caudata	-	Ambystomatidae	-	Ambystoma	andersoni	CR	-	-	-	North America	-	-	-	-	-	-	noBsal	0	1	-	captivity
Martel et al. 2014	WOS:000343799700048	2014	Ambystoma	californiense	Caudata	-	Ambystomatidae	-	Ambystoma	californiense	VU	-	-	-	North America	-	-	-	-	-	-	noBsal	0	1	-	captivity
Martel et al. 2014	WOS:000343799700048	2014	Ambystoma	gracile	Caudata	-	Ambystomatidae	-	Ambystoma	gracile	LC	-	-	-	North America	-	-	-	-	-	-	noBsal	0	1	-	captivity
Martel et al. 2014	WOS:000343799700048	2014	Ambystoma	jeffersonianum	Caudata	-	Ambystomatidae	-	Ambystoma	jeffersonianum	LC	-	-	-	North America	-	-	-	-	-	-	noBsal	0	2	-	captivity
Martel et al. 2014	WOS:000343799700048	2014	Ambystoma	laterale	Caudata	-	Ambystomatidae	-	Ambystoma	laterale	LC	-	-	-	North America	-	-	-	-	-	-	noBsal	0	1	-	captivity
Martel et al. 2014	WOS:000343799700048	2014	Ambystoma	mexicanum	Caudata	-	Ambystomatidae	-	Ambystoma	mexicanum	CR	-	-	-	North America	-	-	-	-	-	-	noBsal	0	2	-	captivity
Martel et al. 2014	WOS:000343799700048	2014	Ambystoma	macrodactylum	Caudata	-	Ambystomatidae	-	Ambystoma	macrodactylum	LC	-	-	-	North America	-	-	-	-	-	-	noBsal	0	4	-	captivity
Martel et al. 2014	WOS:000343799700048	2014	Ambystoma	maculatum	Caudata	-	Ambystomatidae	-	Ambystoma	maculatum	LC	-	-	-	North America	-	-	-	-	-	-	noBsal	0	9	-	captivity
Martel et al. 2014	WOS:000343799700048	2014	Ambystoma	mavortium	Caudata	-	Ambystomatidae	-	Ambystoma	mavortium	LC	-	-	-	North America	-	-	-	-	-	-	noBsal	0	5	-	captivity
Martel et al. 2014	WOS:000343799700048	2014	Ambystoma	opacum	Caudata	-	Ambystomatidae	-	Ambystoma	opacum	LC	-	-	-	North America	-	-	-	-	-	-	noBsal	0	2	-	captivity
Martel et al. 2014	WOS:000343799700048	2014	Ambystoma	ordinarium	Caudata	-	Ambystomatidae	-	Ambystoma	ordinarium	EN	-	-	-	North America	-	-	-	-	-	-	noBsal	0	3	-	captivity
Martel et al. 2014	WOS:000343799700048	2014	Ambystoma	rivulare	Caudata	-	Ambystomatidae	-	Ambystoma	rivulare	DD	-	-	-	North America	-	-	-	-	-	-	noBsal	0	1	-	captivity
Martel et al. 2014	WOS:000343799700048	2014	Ambystoma	tigrinum	Caudata	-	Ambystomatidae	-	Ambystoma	tigrinum	LC	-	-	-	North America	-	-	-	-	-	-	noBsal	0	3	-	captivity
Martel et al. 2014	WOS:000343799700048	2014	Ambystoma	velasci	Caudata	-	Ambystomatidae	-	Ambystoma	velasci	LC	-	-	-	North America	-	-	-	-	-	-	noBsal	0	1	-	captivity
Martel et al. 2014	WOS:000343799700048	2014	Andrias	davidianus	Caudata	-	Cryptobranchidae	-	Andrias	davidianus	CR	-	-	-	North America	-	-	-	-	-	-	noBsal	0	3	-	captivity
Martel et al. 2014	WOS:000343799700048	2014	Andrias	japonicas	Caudata	-	Cryptobranchidae	-	Andrias	japonicus	NT	-	-	-	North America	-	-	-	-	-	-	noBsal	0	3	-	captivity
Martel et al. 2014	WOS:000343799700048	2014	Dicamptodon	tenebrosus	Caudata	-	Ambystomatidae	-	Dicamptodon	tenebrosus	LC	-	-	-	North America	-	-	-	-	-	-	noBsal	0	3	-	captivity
Martel et al. 2014	WOS:000343799700048	2014	Hynobius	boulengeri	Caudata	-	Hynobiidae	Hynobiinae	Hynobius	boulengeri	VU	-	-	-	Asia	-	-	-	-	-	-	noBsal	0	1	-	captivity
Martel et al. 2014	WOS:000343799700048	2014	Hynobius	dunni	Caudata	-	Hynobiidae	Hynobiinae	Hynobius	dunni	EN	-	-	-	Asia	-	-	-	-	-	-	noBsal	0	3	-	captivity
Martel et al. 2014	WOS:000343799700048	2014	Hynobius	naevius	Caudata	-	Hynobiidae	Hynobiinae	Hynobius	naevius	LC	-	-	-	Asia	-	-	-	-	-	-	noBsal	0	1	-	captivity
Martel et al. 2014	WOS:000343799700048	2014	Hynobius	quelpartensis	Caudata	-	Hynobiidae	Hynobiinae	Hynobius	quelpaertensis	VU	-	-	-	Asia	-	-	-	-	-	-	noBsal	0	1	-	captivity
Martel et al. 2014	WOS:000343799700048	2014	Hynobius	retardatus	Caudata	-	Hynobiidae	Hynobiinae	Hynobius	retardatus	LC	-	-	-	Asia	-	-	-	-	-	-	noBsal	0	8	-	captivity
Martel et al. 2014	WOS:000343799700048	2014	Hynobius	tokyoensis	Caudata	-	Hynobiidae	Hynobiinae	Hynobius	tokyoensis	VU	-	-	-	Asia	-	-	-	-	-	-	noBsal	0	1	-	captivity
Martel et al. 2014	WOS:000343799700048	2014	Pachyhynobius	shangchengensis	Caudata	-	Hynobiidae	Hynobiinae	Pachyhynobius	shangchengensis	VU	-	-	-	Asia	-	-	-	-	-	-	noBsal	0	10	-	captivity
Martel et al. 2014	WOS:000343799700048	2014	Paradactylodon	gorganensis	Caudata	-	Hynobiidae	Hynobiinae	Paradactylodon	persicus	NT	-	-	-	Asia	-	-	-	-	-	-	noBsal	0	4	-	captivity
Martel et al. 2014	WOS:000343799700048	2014	Aneides	lugubris	Caudata	-	Plethodontidae	Plethodontinae	Aneides	lugubris	LC	-	-	-	North America	-	-	-	-	-	-	noBsal	0	2	-	captivity
Martel et al. 2014	WOS:000343799700048	2014	Aneides	flavipunctus	Caudata	-	Plethodontidae	Plethodontinae	Aneides	flavipunctatus	NT	-	-	-	North America	-	-	-	-	-	-	noBsal	0	1	-	captivity
Martel et al. 2014	WOS:000343799700048	2014	Bolitoglossa	platydactyla	Caudata	-	Plethodontidae	Hemidactyliinae	Bolitoglossa	platydactyla	NT	-	-	-	North America	-	-	-	-	-	-	noBsal	0	5	-	captivity
Martel et al. 2014	WOS:000343799700048	2014	Bolitoglossa	rufescens	Caudata	-	Plethodontidae	Hemidactyliinae	Bolitoglossa	rufescens	LC	-	-	-	North America	-	-	-	-	-	-	noBsal	0	8	-	captivity
Martel et al. 2014	WOS:000343799700048	2014	Chiropterotriton	multidentatus	Caudata	-	Plethodontidae	Hemidactyliinae	Chiropterotriton	multidentatus	EN	-	-	-	North America	-	-	-	-	-	-	noBsal	0	1	-	captivity
Martel et al. 2014	WOS:000343799700048	2014	Chiropterotriton	sp.	-	-	-	-	-	-	-	-	-	-	North America	-	-	-	-	-	-	noBsal	0	14	-	captivity
Martel et al. 2014	WOS:000343799700048	2014	Desmognathus	carolinensis	Caudata	-	Plethodontidae	Plethodontinae	Desmognathus	carolinensis	LC	-	-	-	North America	-	-	-	-	-	-	noBsal	0	3	-	captivity
Martel et al. 2014	WOS:000343799700048	2014	Desmognathus	fuscus	Caudata	-	Plethodontidae	Plethodontinae	Desmognathus	fuscus	LC	-	-	-	North America	-	-	-	-	-	-	noBsal	0	1	-	captivity
Martel et al. 2014	WOS:000343799700048	2014	Desmognathus	marmoratus	Caudata	-	Plethodontidae	Plethodontinae	Desmognathus	marmoratus	LC	-	-	-	North America	-	-	-	-	-	-	noBsal	0	2	-	captivity
Martel et al. 2014	WOS:000343799700048	2014	Desmognathus	ochrophaeus	Caudata	-	Plethodontidae	Plethodontinae	Desmognathus	ochrophaeus	LC	-	-	-	North America	-	-	-	-	-	-	noBsal	0	1	-	captivity
Martel et al. 2014	WOS:000343799700048	2014	Desmognathus	quadramaculatus	Caudata	-	Plethodontidae	Plethodontinae	Desmognathus	quadramaculatus	LC	-	-	-	North America	-	-	-	-	-	-	noBsal	0	2	-	captivity
Martel et al. 2014	WOS:000343799700048	2014	Ensatina	eschscholtzii	Caudata	-	Plethodontidae	Plethodontinae	Ensatina	eschscholtzii	LC	-	-	-	North America	-	-	-	-	-	-	noBsal	0	2	-	captivity
Martel et al. 2014	WOS:000343799700048	2014	Eurycea	bislineata	Caudata	-	Plethodontidae	Hemidactyliinae	Eurycea	bislineata	LC	-	-	-	North America	-	-	-	-	-	-	noBsal	0	2	-	captivity
Martel et al. 2014	WOS:000343799700048	2014	Gyrinophilus	porphyriticus	Caudata	-	Plethodontidae	Hemidactyliinae	Gyrinophilus	porphyriticus	LC	-	-	-	North America	-	-	-	-	-	-	noBsal	0	1	-	captivity
Martel et al. 2014	WOS:000343799700048	2014	Plethodon	cylindraceus	Caudata	-	Plethodontidae	Plethodontinae	Plethodon	cylindraceus	LC	-	-	-	North America	-	-	-	-	-	-	noBsal	0	1	-	captivity
Martel et al. 2014	WOS:000343799700048	2014	Plethodon	glorobrionus	-	-	-	-	-	-	-	-	-	-	North America	-	-	-	-	-	-	noBsal	0	1	-	captivity
Martel et al. 2014	WOS:000343799700048	2014	Plethodon	glutinosus	Caudata	-	Plethodontidae	Plethodontinae	Plethodon	glutinosus	LC	-	-	-	North America	-	-	-	-	-	-	noBsal	0	8	-	captivity
Martel et al. 2014	WOS:000343799700048	2014	Plethodon	shermani	Caudata	-	Plethodontidae	Plethodontinae	Plethodon	shermani	VU	-	-	-	North America	-	-	-	-	-	-	noBsal	0	1	-	captivity
Martel et al. 2014	WOS:000343799700048	2014	Pseudoeurycea	bellii	Caudata	-	Plethodontidae	Hemidactyliinae	Isthmura	bellii	VU	-	-	-	Mesoamerica	-	-	-	-	-	-	noBsal	0	7	-	captivity
Martel et al. 2014	WOS:000343799700048	2014	Pseudoeurycea	cephalica	Caudata	-	Plethodontidae	Hemidactyliinae	Aquiloeurycea	cephalica	NT	-	-	-	Mesoamerica	-	-	-	-	-	-	noBsal	0	5	-	captivity
Martel et al. 2014	WOS:000343799700048	2014	Pseudoerycea	leprosa	Caudata	-	Plethodontidae	Hemidactyliinae	Pseudoeurycea	leprosa	LC	-	-	-	Mesoamerica	-	-	-	-	-	-	noBsal	0	18	-	captivity
Martel et al. 2014	WOS:000343799700048	2014	Pseudoeurycea	longicauda	Caudata	-	Plethodontidae	Hemidactyliinae	Pseudoeurycea	longicauda	EN	-	-	-	Mesoamerica	-	-	-	-	-	-	noBsal	0	5	-	captivity
Martel et al. 2014	WOS:000343799700048	2014	Pseudoeurycea	nigromaculata	Caudata	-	Plethodontidae	Hemidactyliinae	Pseudoeurycea	nigromaculata	EN	-	-	-	Mesoamerica	-	-	-	-	-	-	noBsal	0	1	-	captivity
Martel et al. 2014	WOS:000343799700048	2014	Pseudoeurycea	robertsi	Caudata	-	Plethodontidae	Hemidactyliinae	Pseudoeurycea	robertsi	CR	-	-	-	Mesoamerica	-	-	-	-	-	-	noBsal	0	3	-	captivity
Martel et al. 2014	WOS:000343799700048	2014	Pseudotriton	ruber	Caudata	-	Plethodontidae	Hemidactyliinae	Pseudotriton	ruber	LC	-	-	-	North America	-	-	-	-	-	-	noBsal	0	2	-	captivity
Martel et al. 2014	WOS:000343799700048	2014	Thorius	troglodytes	Caudata	-	Plethodontidae	Hemidactyliinae	Thorius	troglodytes	EN	-	-	-	Mesoamerica	-	-	-	-	-	-	noBsal	0	1	-	captivity
Martel et al. 2014	WOS:000343799700048	2014	Calotriton	asper	Caudata	-	Salamandridae	Pleurodelinae	Calotriton	asper	NT	-	-	-	Europe	-	-	-	-	-	-	noBsal	0	1	-	captivity
Martel et al. 2014	WOS:000343799700048	2014	Cynops	cyanurus	Caudata	-	Salamandridae	Pleurodelinae	Cynops	cyanurus	LC	-	-	-	Asia	-	-	-	-	-	-	noBsal	0	3	-	captivity
Martel et al. 2014	WOS:000343799700048	2014	Cynops	ensicauda	Caudata	-	Salamandridae	Pleurodelinae	Cynops	ensicauda	EN	-	-	-	Asia	-	-	-	-	-	-	noBsal	0	6	-	captivity
Martel et al. 2014	WOS:000343799700048	2014	Cynops	pyrrhogaster	Caudata	-	Salamandridae	Pleurodelinae	Cynops	pyrrhogaster	LC	-	-	-	Asia	-	-	-	-	-	-	noBsal	0	17	-	captivity
Martel et al. 2014	WOS:000343799700048	2014	Cynops	orientalis	Caudata	-	Salamandridae	Pleurodelinae	Cynops	orientalis	LC	-	-	-	Asia	-	-	-	-	-	-	noBsal	0	3	-	captivity
Martel et al. 2014	WOS:000343799700048	2014	Euproctus	platycephalus	Caudata	-	Salamandridae	Pleurodelinae	Euproctus	platycephalus	EN	-	-	-	Europe	-	-	-	-	-	-	noBsal	0	11	-	captivity
Martel et al. 2014	WOS:000343799700048	2014	Ichthyosaura	alpestris	Caudata	-	Salamandridae	Pleurodelinae	Ichthyosaura	alpestris	LC	-	-	-	Europe	-	-	-	-	-	-	noBsal	0	16	-	captivity
Martel et al. 2014	WOS:000343799700048	2014	Laotriton	laoensis	Caudata	-	Salamandridae	Pleurodelinae	Laotriton	laoensis	EN	-	-	-	Asia	-	-	-	-	-	-	noBsal	0	4	-	captivity
Martel et al. 2014	WOS:000343799700048	2014	Lissotriton	boscai	Caudata	-	Salamandridae	Pleurodelinae	Lissotriton	boscai	LC	-	-	-	Europe	-	-	-	-	-	-	noBsal	0	1	-	captivity
Martel et al. 2014	WOS:000343799700048	2014	Lissotriton	montandoni	Caudata	-	Salamandridae	Pleurodelinae	Lissotriton	montandoni	LC	-	-	-	Europe	-	-	-	-	-	-	noBsal	0	1	-	captivity
Martel et al. 2014	WOS:000343799700048	2014	Lyciasalamandra	billae	Caudata	-	Salamandridae	Salamandrinae	Lyciasalamandra	billae	CR	-	-	-	Asia	-	-	-	-	-	-	noBsal	0	4	-	captivity
Martel et al. 2014	WOS:000343799700048	2014	Lyciasalamandra	fazilae	Caudata	-	Salamandridae	Salamandrinae	Lyciasalamandra	fazilae	EN	-	-	-	Asia	-	-	-	-	-	-	noBsal	0	2	-	captivity
Martel et al. 2014	WOS:000343799700048	2014	Mertensiella	caucasica	Caudata	-	Salamandridae	Salamandrinae	Mertensiella	caucasica	VU	-	-	-	Asia	-	-	-	-	-	-	noBsal	0	8	-	captivity
Martel et al. 2014	WOS:000343799700048	2014	Neurergus	crocatus	Caudata	-	Salamandridae	Pleurodelinae	Neurergus	crocatus	VU	-	-	-	Asia	-	-	-	-	-	-	noBsal	0	1	-	captivity
Martel et al. 2014	WOS:000343799700048	2014	Neurergus	kaiseri	Caudata	-	Salamandridae	Pleurodelinae	Neurergus	kaiseri	VU	-	-	-	Asia	-	-	-	-	-	-	noBsal	0	20	-	captivity
Martel et al. 2014	WOS:000343799700048	2014	Neurergus	strauchii	Caudata	-	Salamandridae	Pleurodelinae	Neurergus	strauchii	VU	-	-	-	Asia	-	-	-	-	-	-	noBsal	0	6	-	captivity
Martel et al. 2014	WOS:000343799700048	2014	Ommatotriton	ophryticus	Caudata	-	Salamandridae	Pleurodelinae	Ommatotriton	ophryticus	NT	-	-	-	Asia	-	-	-	-	-	-	noBsal	0	3	-	captivity
Martel et al. 2014	WOS:000343799700048	2014	Pachytriton	sp.	-	-	-	-	-	-	-	-	-	-	Asia	-	-	-	-	-	-	noBsal	0	2	-	captivity
Martel et al. 2014	WOS:000343799700048	2014	Paramesotriton	caudopunctatus	Caudata	-	Salamandridae	Pleurodelinae	Paramesotriton	caudopunctatus	NT	-	-	-	Asia	-	-	-	-	-	-	noBsal	0	4	-	captivity
Martel et al. 2014	WOS:000343799700048	2014	Paramesotriton	chinensis	Caudata	-	Salamandridae	Pleurodelinae	Paramesotriton	chinensis	LC	-	-	-	Asia	-	-	-	-	-	-	noBsal	0	12	-	captivity
Martel et al. 2014	WOS:000343799700048	2014	Paramesotriton	deloustali	Caudata	-	Salamandridae	Pleurodelinae	Paramesotriton	deloustali	LC	-	-	-	Asia	-	-	-	-	-	-	noBsal	0	4	-	captivity
Martel et al. 2014	WOS:000343799700048	2014	Paramesotriton	fuzhongensis	Caudata	-	Salamandridae	Pleurodelinae	Paramesotriton	fuzhongensis	VU	-	-	-	Asia	-	-	-	-	-	-	noBsal	0	1	-	captivity
Martel et al. 2014	WOS:000343799700048	2014	Paramesotriton	hongkongensis	Caudata	-	Salamandridae	Pleurodelinae	Paramesotriton	hongkongensis	NT	-	-	-	Asia	-	-	-	-	-	-	noBsal	0	7	-	captivity
Martel et al. 2014	WOS:000343799700048	2014	Pleurodeles	nebulosus	Caudata	-	Salamandridae	Pleurodelinae	Pleurodeles	nebulosus	VU	-	-	-	Africa	-	-	-	-	-	-	noBsal	0	2	-	captivity
Martel et al. 2014	WOS:000343799700048	2014	Pleurodeles	waltl	Caudata	-	Salamandridae	Pleurodelinae	Pleurodeles	waltl	NT	-	-	-	Europe	-	-	-	-	-	-	noBsal	0	14	-	captivity
Martel et al. 2014	WOS:000343799700048	2014	Pleurodeles	poireti	Caudata	-	Salamandridae	Pleurodelinae	Pleurodeles	poireti	EN	-	-	-	Africa	-	-	-	-	-	-	noBsal	0	1	-	captivity
Martel et al. 2014	WOS:000343799700048	2014	Salamandra	algira	Caudata	-	Salamandridae	Salamandrinae	Salamandra	algira	VU	-	-	-	Africa	-	-	-	-	-	-	noBsal	0	7	-	captivity
Martel et al. 2014	WOS:000343799700048	2014	Salamandra	corsica	Caudata	-	Salamandridae	Salamandrinae	Salamandra	corsica	LC	-	-	-	Europe	-	-	-	-	-	-	noBsal	0	1	-	captivity
Martel et al. 2014	WOS:000343799700048	2014	Salamandra	infraimmaculata	Caudata	-	Salamandridae	Salamandrinae	Salamandra	infraimmaculata	NT	-	-	-	Asia	-	-	-	-	-	-	noBsal	0	7	-	captivity
Martel et al. 2014	WOS:000343799700048	2014	Salamandra	salamandra	Caudata	-	Salamandridae	Salamandrinae	Salamandra	salamandra	LC	-	-	-	Europe	-	-	-	-	-	-	noBsal	0	5	-	captivity
Martel et al. 2014	WOS:000343799700048	2014	Taricha	granulosa	Caudata	-	Salamandridae	Pleurodelinae	Taricha	granulosa	LC	-	-	-	North America	-	-	-	-	-	-	noBsal	0	2	-	captivity
Martel et al. 2014	WOS:000343799700048	2014	Taricha	rivularis	Caudata	-	Salamandridae	Pleurodelinae	Taricha	rivularis	LC	-	-	-	North America	-	-	-	-	-	-	noBsal	0	1	-	captivity
Martel et al. 2014	WOS:000343799700048	2014	Taricha	sierrae	Caudata	-	Salamandridae	Pleurodelinae	Taricha	sierrae	LC	-	-	-	North America	-	-	-	-	-	-	noBsal	0	1	-	captivity
Martel et al. 2014	WOS:000343799700048	2014	Taricha	torosa	Caudata	-	Salamandridae	Pleurodelinae	Taricha	torosa	LC	-	-	-	North America	-	-	-	-	-	-	noBsal	0	1	-	captivity
Martel et al. 2014	WOS:000343799700048	2014	Triturus	carnifex	Caudata	-	Salamandridae	Pleurodelinae	Triturus	carnifex	LC	-	-	-	Europe	-	-	-	-	-	-	noBsal	0	6	-	captivity
Martel et al. 2014	WOS:000343799700048	2014	Triturus	cristatus	Caudata	-	Salamandridae	Pleurodelinae	Triturus	cristatus	LC	-	-	-	Europe	-	-	-	-	-	-	noBsal	0	1	-	captivity
Martel et al. 2014	WOS:000343799700048	2014	Triturus	dobrogicus	Caudata	-	Salamandridae	Pleurodelinae	Triturus	dobrogicus	NT	-	-	-	Europe	-	-	-	-	-	-	noBsal	0	1	-	captivity
Martel et al. 2014	WOS:000343799700048	2014	Triturus	karelinii	Caudata	-	Salamandridae	Pleurodelinae	Triturus	karelinii	LC	-	-	-	Europe	-	-	-	-	-	-	noBsal	0	1	-	captivity
Martel et al. 2014	WOS:000343799700048	2014	Triturus	marmoratus	Caudata	-	Salamandridae	Pleurodelinae	Triturus	marmoratus	LC	-	-	-	Europe	-	-	-	-	-	-	noBsal	0	1	-	captivity
Martel et al. 2014	WOS:000343799700048	2014	Tylototriton	asperrimus	Caudata	-	Salamandridae	Pleurodelinae	Tylototriton	asperrimus	NT	-	-	-	Asia	-	-	-	-	-	-	noBsal	0	1	-	captivity
Martel et al. 2014	WOS:000343799700048	2014	Tylototriton	kweichowensis	Caudata	-	Salamandridae	Pleurodelinae	Tylototriton	kweichowensis	VU	-	-	-	Asia	-	-	-	-	-	-	noBsal	0	12	-	captivity
Martel et al. 2014	WOS:000343799700048	2014	Tylototriton	shanjing	Caudata	-	Salamandridae	Pleurodelinae	Tylototriton	shanjing	VU	-	-	-	Asia	-	-	-	-	-	-	noBsal	0	6	-	captivity
Martel et al. 2014	WOS:000343799700048	2014	Tylototriton	taliangensis	Caudata	-	Salamandridae	Pleurodelinae	Tylototriton	taliangensis	VU	-	-	-	Asia	-	-	-	-	-	-	noBsal	0	1	-	captivity
Martel et al. 2014	WOS:000343799700048	2014	Tylototriton	vietnamensis	Caudata	-	Salamandridae	Pleurodelinae	Tylototriton	vietnamensis	EN	-	-	-	Asia	-	-	-	-	-	-	Bsal	3	18	-	captivity
Martel et al. 2014	WOS:000343799700048	2014	Tylototriton	verrucosus	Caudata	-	Salamandridae	Pleurodelinae	Tylototriton	verrucosus	LC	-	-	-	Asia	-	-	-	-	-	-	noBsal	0	4	-	captivity
Martel et al. 2014	WOS:000343799700048	2014	Tylototriton	wenxianensis	Caudata	-	Salamandridae	Pleurodelinae	Tylototriton	wenxianensis	VU	-	-	-	Asia	-	-	-	-	-	-	noBsal	0	3	-	captivity
Martel et al. 2014	WOS:000343799700048	2014	Tylototriton	ziegleri	Caudata	-	Salamandridae	Pleurodelinae	Tylototriton	ziegleri	VU	-	-	-	Asia	-	-	-	-	-	-	noBsal	0	1	-	captivity
Martel et al. 2014	WOS:000343799700048	2014	Siren	intermedia	Caudata	-	Sirenidae	-	Siren	intermedia	LC	-	-	-	North America	-	-	-	-	-	-	noBsal	0	1	-	captivity
Martel et al. 2014	WOS:000343799700048	2014	Geotrypetes	seraphini	Gymnophiona	-	Dermophiidae	-	Geotrypetes	seraphini	LC	-	-	-	Africa	-	-	-	-	-	-	noBsal	0	1	-	captivity
Martel et al. 2014	WOS:000343799700048	2014	Herpele	sp.	-	-	-	-	-	-	-	-	-	-	Africa	-	-	-	-	-	-	noBsal	0	10	-	captivity
Martel et al. 2014	WOS:000343799700048	2014	Alytes	obstetricans	Anura	-	Alytidae	-	Alytes	obstetricans	LC	-	-	-	-	-	-	-	-	-	-	noBsal	-	-	-	laboratory
Martel et al. 2014	WOS:000343799700048	2014	Bombina	variegata	Anura	-	Bombinatoridae	-	Bombina	variegata	LC	-	-	-	-	-	-	-	-	-	-	noBsal	-	-	-	laboratory
Martel et al. 2014	WOS:000343799700048	2014	Discoglossus	scovazzi	Anura	-	Alytidae	-	Discoglossus	scovazzi	LC	-	-	-	-	-	-	-	-	-	-	noBsal	-	-	-	laboratory
Martel et al. 2014	WOS:000343799700048	2014	Epidalea	calamita	Anura	-	Bufonidae	-	Epidalea	calamita	LC	-	-	-	-	-	-	-	-	-	-	noBsal	-	-	-	laboratory
Martel et al. 2014	WOS:000343799700048	2014	Hyla	arborea	Anura	-	Hylidae	Hylinae	Hyla	arborea	LC	-	-	-	-	-	-	-	-	-	-	noBsal	-	-	-	laboratory
Martel et al. 2014	WOS:000343799700048	2014	Lithobathes	catesbeianus	Anura	-	Ranidae	-	Lithobates	catesbeianus	LC	-	-	-	-	-	-	-	-	-	-	noBsal	-	-	-	laboratory
Martel et al. 2014	WOS:000343799700048	2014	Pelobates	fuscus	Anura	-	Pelobatidae	-	Pelobates	fuscus	LC	-	-	-	-	-	-	-	-	-	-	noBsal	-	-	-	laboratory
Martel et al. 2014	WOS:000343799700048	2014	Pelodytes	punctatus	Anura	-	Pelodytidae	-	Pelodytes	punctatus	LC	-	-	-	-	-	-	-	-	-	-	noBsal	-	-	-	laboratory
Martel et al. 2014	WOS:000343799700048	2014	Rana	temporaria	Anura	-	Ranidae	-	Rana	temporaria	LC	-	-	-	-	-	-	-	-	-	-	noBsal	-	-	-	laboratory
Martel et al. 2014	WOS:000343799700048	2014	Silurana	tropicalis	Anura	-	Pipidae	-	Xenopus	tropicalis	LC	-	-	-	-	-	-	-	-	-	-	noBsal	-	-	-	laboratory
Martel et al. 2014	WOS:000343799700048	2014	Ambystoma	maculatum	Caudata	-	Ambystomatidae	-	Ambystoma	maculatum	LC	-	-	-	-	-	-	-	-	-	-	noBsal	-	-	-	laboratory
Martel et al. 2014	WOS:000343799700048	2014	Ambystoma	opacum	Caudata	-	Ambystomatidae	-	Ambystoma	opacum	LC	-	-	-	-	-	-	-	-	-	-	noBsal	-	-	-	laboratory
Martel et al. 2014	WOS:000343799700048	2014	Cynops	cyanurus	Caudata	-	Salamandridae	Pleurodelinae	Cynops	cyanurus	LC	-	-	-	-	-	-	-	-	-	-	Bsal	-	-	deaths	laboratory
Martel et al. 2014	WOS:000343799700048	2014	Cynops	pyrrhogaster	Caudata	-	Salamandridae	Pleurodelinae	Cynops	pyrrhogaster	LC	-	-	-	-	-	-	-	-	-	-	Bsal	-	-	deaths	laboratory
Martel et al. 2014	WOS:000343799700048	2014	Euproctus	platycephalus	Caudata	-	Salamandridae	Pleurodelinae	Euproctus	platycephalus	EN	-	-	-	-	-	-	-	-	-	-	Bsal	-	-	deaths	laboratory
Martel et al. 2014	WOS:000343799700048	2014	Hydromantes	strinatii	Caudata	-	Plethodontidae	Plethodontinae	Speleomantes	strinatii	NT	-	-	-	-	-	-	-	-	-	-	Bsal	-	-	deaths	laboratory
Martel et al. 2014	WOS:000343799700048	2014	Gyrinophilus	porphyriticus	Caudata	-	Plethodontidae	Hemidactyliinae	Gyrinophilus	porphyriticus	LC	-	-	-	-	-	-	-	-	-	-	noBsal	-	-	-	laboratory
Martel et al. 2014	WOS:000343799700048	2014	Hynobius	retardatus	Caudata	-	Hynobiidae	Hynobiinae	Hynobius	retardatus	LC	-	-	-	-	-	-	-	-	-	-	noBsal	-	-	-	laboratory
Martel et al. 2014	WOS:000343799700048	2014	Ichthyosaura	alpestris	Caudata	-	Salamandridae	Pleurodelinae	Ichthyosaura	alpestris	LC	-	-	-	-	-	-	-	-	-	-	Bsal	-	-	deaths	laboratory
Martel et al. 2014	WOS:000343799700048	2014	Lissotriton	helveticus	Caudata	-	Salamandridae	Pleurodelinae	Lissotriton	helveticus	LC	-	-	-	-	-	-	-	-	-	-	Bsal	-	-	-	laboratory
Martel et al. 2014	WOS:000343799700048	2014	Lissotriton	italicus	Caudata	-	Salamandridae	Pleurodelinae	Lissotriton	italicus	LC	-	-	-	-	-	-	-	-	-	-	Bsal	-	-	deaths	laboratory
Martel et al. 2014	WOS:000343799700048	2014	Neurergus	crocatus	Caudata	-	Salamandridae	Pleurodelinae	Neurergus	crocatus	VU	-	-	-	-	-	-	-	-	-	-	Bsal	-	-	deaths	laboratory
Martel et al. 2014	WOS:000343799700048	2014	Nothophthalmus	viridescens	Caudata	-	Salamandridae	Pleurodelinae	Notophthalmus	viridescens	LC	-	-	-	-	-	-	-	-	-	-	Bsal	-	-	deaths	laboratory
Martel et al. 2014	WOS:000343799700048	2014	Pachyhynobius	shangchengensis	Caudata	-	Hynobiidae	Hynobiinae	Pachyhynobius	shangchengensis	VU	-	-	-	-	-	-	-	-	-	-	noBsal	-	-	-	laboratory
Martel et al. 2014	WOS:000343799700048	2014	Paramesotriton	deloustali	Caudata	-	Salamandridae	Pleurodelinae	Paramesotriton	deloustali	LC	-	-	-	-	-	-	-	-	-	-	Bsal	-	-	deaths	laboratory
Martel et al. 2014	WOS:000343799700048	2014	Plethodon	glutinosus	Caudata	-	Plethodontidae	Plethodontinae	Plethodon	glutinosus	LC	-	-	-	-	-	-	-	-	-	-	noBsal	-	-	-	laboratory
Martel et al. 2014	WOS:000343799700048	2014	Pleurodeles	waltl	Caudata	-	Salamandridae	Pleurodelinae	Pleurodeles	waltl	NT	-	-	-	-	-	-	-	-	-	-	Bsal	-	-	deaths	laboratory
Martel et al. 2014	WOS:000343799700048	2014	Salamandra	salamandra	Caudata	-	Salamandridae	Salamandrinae	Salamandra	salamandra	LC	-	-	-	-	-	-	-	-	-	-	Bsal	-	-	deaths	laboratory
Martel et al. 2014	WOS:000343799700048	2014	Salamandrella	keyserlingii	Caudata	-	Hynobiidae	Hynobiinae	Salamandrella	keyserlingii	LC	-	-	-	-	-	-	-	-	-	-	Bsal	-	-	-	laboratory
Martel et al. 2014	WOS:000343799700048	2014	Salamandrina	perspicillata	Caudata	-	Salamandridae	Salamandrinae	Salamandrina	perspicillata	LC	-	-	-	-	-	-	-	-	-	-	Bsal	-	-	deaths	laboratory
Martel et al. 2014	WOS:000343799700048	2014	Siren	intermedia	Caudata	-	Sirenidae	-	Siren	intermedia	LC	-	-	-	-	-	-	-	-	-	-	Bsal	-	-	-	laboratory
Martel et al. 2014	WOS:000343799700048	2014	Taricha	granulosa	Caudata	-	Salamandridae	Pleurodelinae	Taricha	granulosa	LC	-	-	-	-	-	-	-	-	-	-	Bsal	-	-	deaths	laboratory
Martel et al. 2014	WOS:000343799700048	2014	Triturus	cristatus	Caudata	-	Salamandridae	Pleurodelinae	Triturus	cristatus	LC	-	-	-	-	-	-	-	-	-	-	Bsal	-	-	deaths	laboratory
Martel et al. 2014	WOS:000343799700048	2014	Tylototriton	wenxianensis	Caudata	-	Salamandridae	Pleurodelinae	Tylototriton	wenxianensis	VU	-	-	-	-	-	-	-	-	-	-	Bsal	-	-	deaths	laboratory
Martel et al. 2014	WOS:000343799700048	2014	Typhlonectes	compressicauda	Gymnophiona	-	Typhlonectidae	-	Typhlonectes	compressicauda	LC	-	-	-	-	-	-	-	-	-	-	noBsal	-	-	-	laboratory
Muletz et al. 2014	WOS:000339819800074	2014	Plethodon	cinereus	Caudata	-	Plethodontidae	Plethodontinae	Plethodon	cinereus	LC	United States of America	US	USA	North America	2011	2011	2011	2011	-	-	noBsal	0	20	-	field
Muletz et al. 2014	WOS:000339819800074	2014	Plethodon	welleri	Caudata	-	Plethodontidae	Plethodontinae	Plethodon	welleri	EN	United States of America	US	USA	North America	2011	2011	2011	2011	-	-	noBsal	0	5	-	field
Muletz et al. 2014	WOS:000339819800074	2014	Plethodon	richmondi	Caudata	-	Plethodontidae	Plethodontinae	Plethodon	richmondi	LC	United States of America	US	USA	North America	2011	2011	2011	2011	-	-	noBsal	0	9	-	field
Muletz et al. 2014	WOS:000339819800074	2014	Plethodon	cylindraceus	Caudata	-	Plethodontidae	Plethodontinae	Plethodon	cylindraceus	LC	United States of America	US	USA	North America	2011	2011	2011	2011	-	-	noBsal	0	19	-	field
Muletz et al. 2014	WOS:000339819800074	2014	Plethodon	glutinosus	Caudata	-	Plethodontidae	Plethodontinae	Plethodon	glutinosus	LC	United States of America	US	USA	North America	2011	2011	2011	2011	-	-	noBsal	0	31	-	field
Muletz et al. 2014	WOS:000339819800074	2014	Plethodon	yonahlosee	Caudata	-	Plethodontidae	Plethodontinae	Plethodon	yonahlossee	LC	United States of America	US	USA	North America	2011	2011	2011	2011	-	-	noBsal	0	7	-	field
Blooi et al. 2013	WOS:000327147100045	2013	Salamandra	salamandra	Caudata	-	Salamandridae	Salamandrinae	Salamandra	salamandra	LC	Netherlands	NL	NLD	Europe	2010	2013	2010	2010	2010	2010	Bsal	-	-	-	field
Blooi et al. 2013	WOS:000327147100045	2013	Bombina	variegata	Anura	-	Bombinatoridae	-	Bombina	variegata	LC	Netherlands	NL	NLD	Europe	2010	2013	2013	2013	-	-	noBsal	-	-	-	field
Blooi et al. 2013	WOS:000327147100045	2013	Salamandra	salamandra	Caudata	-	Salamandridae	Salamandrinae	Salamandra	salamandra	LC	Belgium	BE	BEL	Europe	2013	2013	2013	2013	2013	2013	Bsal	-	-	-	field
Martel et al. 2013	WOS:000324495300049	2013	Salamandra	salamandra	Caudata	-	Salamandridae	Salamandrinae	Salamandra	salamandra	LC	Netherlands	NL	NLD	Europe	2010	2010	2010	2010	2010	2010	Bsal	19	39	deaths	field
Martel et al. 2013	WOS:000324495300049	2013	Salamandra	salamandra	Caudata	-	Salamandridae	Salamandrinae	Salamandra	salamandra	LC	Belgium	BE	BEL	Europe	2010	2010	2010	2010	2010	2010	noBsal	0	51	-	field
Martel et al. 2013	WOS:000324495300049	2013	Salamandra	salamandra	Caudata	-	Salamandridae	Salamandrinae	Salamandra	salamandra	LC	-	-	-	-	2012	2012	2012	2012	2012	2012	Bsal	-	-	deaths	laboratory
Martel et al. 2013	WOS:000324495300049	2013	Alytes	obstetricans	Anura	-	Alytidae	-	Alytes	obstetricans	LC	-	-	-	-	2012	2012	2012	2012	2012	2012	noBsal	-	-	-	laboratory
Ossiboff et al. 2019	WOS:000485275300001	2019	Notophthalmus	viridescens	Caudata	-	Salamandridae	Pleurodelinae	Notophthalmus	viridescens	LC	United States of America	US	USA	North America	-	-	-	-	-	-	Bsal	-	-	deaths	laboratory
Ossiboff et al. 2019	WOS:000485275300001	2019	Ensatina	eschscholtzii klauberi	Caudata	-	Plethodontidae	Plethodontinae	Ensatina	eschscholtzii	LC	United States of America	US	USA	North America	-	-	-	-	-	-	Bsal	-	-	-	laboratory
Ossiboff et al. 2019	WOS:000485275300001	2019	Pseudotriton	ruber	Caudata	-	Plethodontidae	Hemidactyliinae	Pseudotriton	ruber	LC	United States of America	US	USA	North America	-	-	-	-	-	-	Bsal	-	-	-	laboratory
Ossiboff et al. 2019	WOS:000485275300001	2019	Notophthalmus	viridescens	Caudata	-	Salamandridae	Pleurodelinae	Notophthalmus	viridescens	LC	United States of America	US	USA	North America	-	-	-	-	-	-	Bsal	-	-	-	laboratory
Ossiboff et al. 2019	WOS:000485275300001	2019	Aquiloeurycea	cephalica	Caudata	-	Plethodontidae	Hemidactyliinae	Aquiloeurycea	cephalica	NT	United States of America	US	USA	North America	-	-	-	-	-	-	Bsal	-	-	-	laboratory
Ossiboff et al. 2019	WOS:000485275300001	2019	Ensatina	eschscholtzii xanthoptica	Caudata	-	Plethodontidae	Plethodontinae	Ensatina	eschscholtzii	LC	United States of America	US	USA	North America	-	-	-	-	-	-	Bsal	-	-	-	laboratory
Ossiboff et al. 2019	WOS:000485275300001	2019	Oophaga	sylvatica	Anura	Dendrobatoidea	Dendrobatidae	Dendrobatinae	Oophaga	sylvatica	NT	United States of America	US	USA	North America	-	-	-	-	-	-	noBsal	0	1	-	captivity
Ossiboff et al. 2019	WOS:000485275300001	2019	Notophthalmus	viridescens	Caudata	-	Salamandridae	Pleurodelinae	Notophthalmus	viridescens	LC	United States of America	US	USA	North America	-	-	-	-	-	-	noBsal	-	-	-	field
Bates et al. 2019	WOS:000482406800001	2019	Lissotriton	vulgaris	Caudata	-	Salamandridae	Pleurodelinae	Lissotriton	vulgaris	LC	United Kingdom of Great Britain and Northern Ireland	GB	GBR	Europe	-	-	-	-	-	-	Bsal	-	-	deaths	laboratory
Bates et al. 2019	WOS:000482406800001	2019	Triturus	cristatus	Caudata	-	Salamandridae	Pleurodelinae	Triturus	cristatus	LC	United Kingdom of Great Britain and Northern Ireland	GB	GBR	Europe	-	-	-	-	-	-	Bsal	-	-	deaths	laboratory
Longo et al. 2019	WOS:000467649500030	2019	Notophthalmus	viridescens	Caudata	-	Salamandridae	Pleurodelinae	Notophthalmus	viridescens	LC	United States of America	US	USA	North America	-	-	-	-	-	-	Bsal	-	-	deaths	laboratory
Blooi et al. 2015	WOS:000357100800001	2015	Salamandra	salamandra	Caudata	-	Salamandridae	Salamandrinae	Salamandra	salamandra	LC	Netherlands	NL	NLD	Europe	-	-	-	-	-	-	Bsal	12	35	-	field
Blooi et al. 2015	WOS:000357100800001	2015	Salamandra	salamandra	Caudata	-	Salamandridae	Salamandrinae	Salamandra	salamandra	LC	Netherlands	NL	NLD	Europe	-	-	-	-	-	-	Bsal	-	-	-	laboratory
Vieira et al. 2020	WOS:000569463100001	2018	Eurycea	rathbuni	Caudata	-	Plethodontidae	Hemidactyliinae	Eurycea	rathbuni	VU	United States of America	US	USA	North America	2016	2017	2016	2017	-	-	noBsal	0	13	-	field
Iwanowicz et al. 2017	-	2017	Ambystoma	gracile	Caudata	-	Ambystomatidae	-	Ambystoma	gracile	LC	United States of America	US	USA	North America	2015	2015	2015	2015	-	-	noBsal	0	72	-	field
Iwanowicz et al. 2017	-	2017	Ambystoma	macrodactylum	Caudata	-	Ambystomatidae	-	Ambystoma	macrodactylum	LC	United States of America	US	USA	North America	2015	2015	2015	2015	-	-	noBsal	0	91	-	field
Iwanowicz et al. 2017	-	2017	Taricha	granulosa	Caudata	-	Salamandridae	Pleurodelinae	Taricha	granulosa	LC	United States of America	US	USA	North America	2015	2015	2015	2015	-	-	noBsal	0	222	-	field
Iwanowicz et al. 2017	-	2017	Lithobates	catesbeianus	Anura	-	Ranidae	-	Lithobates	catesbeianus	LC	United States of America	US	USA	North America	2015	2015	2015	2015	-	-	noBsal	0	630	-	field
Iwanowicz et al. 2017	-	2017	Pseudacris	regilla	Anura	-	Hylidae	Acridinae	Pseudacris	regilla	LC	United States of America	US	USA	North America	2015	2015	2015	2015	-	-	noBsal	0	156	-	field
Iwanowicz et al. 2017	-	2017	Rana	aurora	Anura	-	Ranidae	-	Rana	aurora	LC	United States of America	US	USA	North America	2015	2015	2015	2015	-	-	noBsal	0	11	-	field
Glorioso et al. 2017	-	2017	Necturus	beyeri	Caudata	-	Proteidae	-	Necturus	beyeri	LC	United States of America	US	USA	North America	2015	2015	2015	2015	-	-	noBsal	0	76	-	field
Guthrie et al. 2017	-	2017	Plethodon	cinereus	Caudata	-	Plethodontidae	Plethodontinae	Plethodon	cinereus	LC	United States of America	US	USA	North America	2016	2016	2016	2016	-	-	noBsal	0	35	-	field
Guthrie et al. 2017	-	2017	Ambystoma	mabeei	Caudata	-	Ambystomatidae	-	Ambystoma	mabeei	LC	United States of America	US	USA	North America	2016	2016	2016	2016	-	-	noBsal	0	1	-	field
Guthrie et al. 2017	-	2017	Ambystoma	opacum	Caudata	-	Ambystomatidae	-	Ambystoma	opacum	LC	United States of America	US	USA	North America	2016	2016	2016	2016	-	-	noBsal	0	35	-	field
Guthrie et al. 2017	-	2017	Desmognathus	auriculatus	Caudata	-	Plethodontidae	Plethodontinae	Desmognathus	auriculatus	LC	United States of America	US	USA	North America	2016	2016	2016	2016	-	-	noBsal	0	2	-	field
Guthrie et al. 2017	-	2017	Eurycea	cirrigera	Caudata	-	Plethodontidae	Hemidactyliinae	Eurycea	cirrigera	LC	United States of America	US	USA	North America	2016	2016	2016	2016	-	-	noBsal	0	2	-	field
Guthrie et al. 2017	-	2017	Eurycea	guttolineata	Caudata	-	Plethodontidae	Hemidactyliinae	Eurycea	guttolineata	LC	United States of America	US	USA	North America	2016	2016	2016	2016	-	-	noBsal	0	1	-	field
Guthrie et al. 2017	-	2017	Plethodon	chlorobryonis	Caudata	-	Plethodontidae	Plethodontinae	Plethodon	chlorobryonis	-	United States of America	US	USA	North America	2016	2016	2016	2016	-	-	noBsal	0	15	-	field
Govindarajulu et al. 2017	-	2017	Taricha	granulosa	Caudata	-	Salamandridae	Pleurodelinae	Taricha	granulosa	LC	Canada	CA	CAN	North America	2016	2016	2016	2016	-	-	noBsal	0	82	-	field
Govindarajulu et al. 2017	-	2017	Ambystoma	mexicanum	Caudata	-	Ambystomatidae	-	Ambystoma	mexicanum	CR	Canada	CA	CAN	North America	2016	2016	2016	2016	-	-	noBsal	0	1	-	captivity
Govindarajulu et al. 2017	-	2017	Cynops	orientalis	Caudata	-	Salamandridae	Pleurodelinae	Cynops	orientalis	LC	Canada	CA	CAN	North America	2016	2016	2016	2016	-	-	noBsal	0	1	-	captivity
Govindarajulu et al. 2017	-	2017	Bombina	orientalis	Anura	-	Bombinatoridae	-	Bombina	orientalis	LC	Canada	CA	CAN	North America	2016	2016	2016	2016	-	-	noBsal	0	8	-	captivity
Govindarajulu et al. 2017	-	2017	Dendrobates	tinctorius	Anura	Dendrobatoidea	Dendrobatidae	Dendrobatinae	Dendrobates	tinctorius	LC	Canada	CA	CAN	North America	2016	2016	2016	2016	-	-	noBsal	0	3	-	captivity
Govindarajulu et al. 2017	-	2017	Hyla	cinerea	Anura	-	Hylidae	Hylinae	Dryophytes	cinereus	LC	Canada	CA	CAN	North America	2016	2016	2016	2016	-	-	noBsal	0	2	-	captivity
Govindarajulu et al. 2017	-	2017	Ceratophrys	orientalis	-	-	-	-	-	-	-	Canada	CA	CAN	North America	2016	2016	2016	2016	-	-	noBsal	0	1	-	captivity
Govindarajulu et al. 2017	-	2017	Trachycephalus	resinifictrix	Anura	-	Hylidae	Lophyohylinae	Trachycephalus	resinifictrix	LC	Canada	CA	CAN	North America	2016	2016	2016	2016	-	-	noBsal	0	1	-	captivity
Govindarajulu et al. 2017	-	2017	Ambystoma	mavortium	Caudata	-	Ambystomatidae	-	Ambystoma	mavortium	LC	Canada	CA	CAN	North America	2016	2016	2016	2016	-	-	noBsal	0	1	-	captivity
Newman et al. 2019	-	2019	Aneides	aeneus	Caudata	-	Plethodontidae	Plethodontinae	Aneides	aeneus	NT	United States of America	US	USA	North America	2016	2017	2016	2017	-	-	noBsal	0	41	-	field
Stegen et al. 2017	WOS:000399524400037	2017	Salamandra	salamandra	Caudata	-	Salamandridae	Salamandrinae	Salamandra	salamandra	LC	Belgium	BE	BEL	Europe	2014	2015	2014	2015	2014	2014	Bsal	-	-	deaths	field
Stegen et al. 2017	WOS:000399524400037	2017	Salamandra	salamandra	Caudata	-	Salamandridae	Salamandrinae	Salamandra	salamandra	LC	-	-	-	-	-	-	-	-	-	-	Bsal	-	-	deaths	laboratory
Stegen et al. 2017	WOS:000399524400037	2017	Alytes	obstetricans	Anura	-	Alytidae	-	Alytes	obstetricans	LC	-	-	-	-	-	-	-	-	-	-	Bsal	-	-	-	laboratory
Stegen et al. 2017	WOS:000399524400037	2017	Ichthyosaura	alpestris	Caudata	-	Salamandridae	Pleurodelinae	Ichthyosaura	alpestris	LC	-	-	-	-	-	-	-	-	-	-	Bsal	-	-	-	laboratory
Wilber et al. 2021	WOS:000610836900001	2020	Notophthalmus	viridescens	Caudata	-	Salamandridae	Pleurodelinae	Notophthalmus	viridescens	LC	-		-	-	-	-	-	-	-	-	Bsal	-	-	deaths	laboratory
Wilber et al. 2021	WOS:000610836900001	2020	Notophthalmus	meridionalis	Caudata	-	Salamandridae	Pleurodelinae	Notophthalmus	meridionalis	EN	-	-	-	-	-	-	-	-	-	-	Bsal	-	-	deaths	laboratory
Wilber et al. 2021	WOS:000610836900001	2020	Taricha	granulosa	Caudata	-	Salamandridae	Pleurodelinae	Taricha	granulosa	LC	-	-	-	-	-	-	-	-	-	-	Bsal	-	-	deaths	laboratory
Wilber et al. 2021	WOS:000610836900001	2020	Nothophthalmus	viridescens	Caudata	-	Salamandridae	Pleurodelinae	Notophthalmus	viridescens	LC	-	-	-	-	-	-	-	-	-	-	Bsal	-	-	deaths	laboratory
Li et al. 2020a	WOS:000602254600001	2020	Lyciasalamandra	helverseni	Caudata		Salamandridae	Salamandrinae	Lyciasalamandra	helverseni	VU	-	-	-	-	-	-	-	-	-	-	Bsal	-	-	deaths	laboratory
Li et al. 2020a	WOS:000602254600001	2020	Salamandra	salamandra	Caudata	-	Salamandridae	Salamandrinae	Salamandra	salamandra	LC	-	-	-	-	-	-	-	-	-	-	Bsal	-	-	-	laboratory
Li et al. 2020a	WOS:000602254600001	2020	Lyciasalamandra	anatalyana	Caudata	-	Salamandridae	Salamandrinae	Lyciasalamandra	antalyana	EN	Turkey	TR	TUR	West and Central Asia	2013	2013	2013	2013	-	-	noBsal	0	30	-	field
Li et al. 2020a	WOS:000602254600001	2020	Lyciasalamandra	altifi	Caudata	-	Salamandridae	Salamandrinae	Lyciasalamandra	atifi	EN	Turkey	TR	TUR	West and Central Asia	2013	2013	2013	2013	-	-	noBsal	0	30	-	field
Li et al. 2020a	WOS:000602254600001	2020	Lyciasalamandra	billae	Caudata	-	Salamandridae	Salamandrinae	Lyciasalamandra	billae	CR	Turkey	TR	TUR	West and Central Asia	2013	2013	2013	2013	-	-	noBsal	0	97	-	field
Li et al. 2020a	WOS:000602254600001	2020	Lyciasalamandra	fazilae	Caudata	-	Salamandridae	Salamandrinae	Lyciasalamandra	fazilae	EN	Turkey	TR	TUR	West and Central Asia	2013	2013	2013	2013	-	-	noBsal	0	30	-	field
Li et al. 2020a	WOS:000602254600001	2020	Lyciasalamandra	flavimembris	Caudata		Salamandridae	Salamandrinae	Lyciasalamandra	flavimembris	EN	Turkey	TR	TUR	West and Central Asia	2013	2013	2013	2013	-	-	noBsal	0	30	-	field
Li et al. 2020a	WOS:000602254600001	2020	Lyciasalamandra	helverseni	Caudata		Salamandridae	Salamandrinae	Lyciasalamandra	helverseni	VU	Greece	GR	GRC	Europe	2017	2017	2017	2017	-	-	noBsal	0	156	-	field
Li et al. 2020a	WOS:000602254600001	2020	Lyciasalamandra	luschani	Caudata		Salamandridae	Salamandrinae	Lyciasalamandra	luschani	VU	Turkey	TR	TUR	West and Central Asia	2013	2013	2013	2013	-	-	noBsal	0	121	-	field
Le et al. 2020	WOS:000593669700001	2020	Lithobates	sphenocephalus	Anura	-	Ranidae	-	Lithobates	sphenocephalus	LC	United States of America	US	USA	North America	2017	2017	2017	2017	-	-	noBsal	0	168	-	field
Friday et al. 2020	WOS:000587923000001	2020	Desmognathus	apalachicolae	Caudata		Plethodontidae	Plethodontinae	Desmognathus	apalachicolae	VU	-	-	-	-	-	-	-	-	-	-	Bsal	-	-	-	laboratory
Friday et al. 2020	WOS:000587923000001	2020	Desmognathus	auriculatus	Caudata	-	Plethodontidae	Plethodontinae	Desmognathus	auriculatus	LC	-	-	-	-	-	-	-	-	-	-	Bsal	-	-	deaths	laboratory
Friday et al. 2020	WOS:000587923000001	2020	Desmognathus	conanti	Caudata		Plethodontidae	Plethodontinae	Desmognathus	conanti	-	-	-	-	-	-	-	-	-	-	-	Bsal	-	-	-	laboratory
Friday et al. 2020	WOS:000587923000001	2020	Eurycea	cirrigera	Caudata	-	Plethodontidae	Hemidactyliinae	Eurycea	cirrigera	LC	-	-	-	-	-	-	-	-	-	-	Bsal	-	-	deaths	laboratory
Friday et al. 2020	WOS:000587923000001	2020	Eurycea	guttolineata	Caudata	-	Plethodontidae	Hemidactyliinae	Eurycea	guttolineata	LC	-	-	-	-	-	-	-	-	-	-	Bsal	-	-	-	laboratory
Greener et al. 2020	WOS:000591371200003	2020	Salamandra	salamandra	Caudata	-	Salamandridae	Salamandrinae	Salamandra	salamandra	LC	-	-	-	-	-	-	-	-	-	-	Bsal	-	-	deaths	laboratory
Greener et al. 2020	WOS:000591371200003	2020	Pleurodeles	waltl	Caudata	-	Salamandridae	Pleurodelinae	Pleurodeles	waltl	NT	-	-	-	-	-	-	-	-	-	-	Bsal	-	-	deaths	laboratory
Greener et al. 2020	WOS:000591371200003	2020	Triturus	marmoratus	Caudata	-	Salamandridae	Pleurodelinae	Triturus	marmoratus	LC	-	-	-	-	-	-	-	-	-	-	Bsal	-	-	deaths	laboratory
Beukema et al. 2021	WOS:000575291000001	2020	Salamandra	salamandra terrestris	Caudata	-	Salamandridae	Salamandrinae	Salamandra	salamandra	LC	-	-	-	-	-	-	-	-	-	-	noBsal	-	-	-	captivity
Beukema et al. 2021	WOS:000575291000001	2020	Salamandra	salamandra terrestris	Caudata	-	Salamandridae	Salamandrinae	Salamandra	salamandra	LC	-	-	-	-	-	-	-	-	-	-	Bsal	-	-	deaths	laboratory
Li et al. 2020b	WOS:000577287600005	2020	Proteus	anguinus	Caudata	-	Proteidae	-	Proteus	anguinus	VU	-	-	-	-	-	-	-	-	-	-	Bsal	-	-	-	laboratory
Li et al. 2020b	WOS:000577287600005	2020	Proteus	anguinus	Caudata	-	Proteidae	-	Proteus	anguinus	VU	Croatia	HR	HRV	Europe	-	-	-	-	-	-	noBsal	0	3	-	captivity
Li et al. 2020b	WOS:000577287600005	2020	Proteus	anguinus	Caudata	-	Proteidae	-	Proteus	anguinus	VU	Slovenia	SI	SVN	Europe	-	-	-	-	-	-	noBsal	0	3	-	captivity
Hardman et al. 2020	WOS:000580488800006	2020	Cryptobranchus	alleganiensis bishopi	Caudata	-	Cryptobranchidae	-	Cryptobranchus	alleganiensis	NT	United States of America	US	USA	North America	2011	2017	-	-	-	-	noBsal	0	86	-	field
Hardman et al. 2020	WOS:000580488800006	2020	Cryptobranchus	alleganiensis alleganiensis	Caudata	-	Cryptobranchidae	-	Cryptobranchus	alleganiensis	NT	United States of America	US	USA	North America	2011	2017	-	-	-	-	noBsal	0	116	-	field
Olivares-Miranda et al. 2020	WOS:000571651200007	2020	Chiropterotriton	magnipes	Caudata	-	Plethodontidae	Hemidactyliinae	Chiropterotriton	magnipes	EN	Mexico	MX	MEX	Mesoamerica	2017	2017	2017	2017	-	-	noBsal	0	9	-	field
Olivares-Miranda et al. 2020	WOS:000571651200007	2020	Chiropterotriton	mosaueri	Caudata	-	Plethodontidae	Hemidactyliinae	Chiropterotriton	mosaueri	CR	Mexico	MX	MEX	Mesoamerica	2017	2017	2017	2017	-	-	noBsal	0	1	-	field
Olivares-Miranda et al. 2020	WOS:000571651200007	2020	Aquiloeurycea	sp.	-	-	-	-	-	-	-	Mexico	MX	MEX	Mesoamerica	2017	2017	2017	2017	-	-	noBsal	0	3	-	field
Olivares-Miranda et al. 2020	WOS:000571651200007	2020	Ixalotriton	niger	Caudata	-	Plethodontidae	Hemidactyliinae	Ixalotriton	niger	EN	Mexico	MX	MEX	Mesoamerica	2017	2017	2017	2017	-	-	noBsal	0	1	-	field
Olivares-Miranda et al. 2020	WOS:000571651200007	2020	Nyctanolis	pernix	Caudata	-	Plethodontidae	Hemidactyliinae	Nyctanolis	pernix	VU	Mexico	MX	MEX	Mesoamerica	2017	2017	2017	2017	-	-	noBsal	0	1	-	field
Kumar et al. 2020	WOS:000571887500019	2020	Notophthalmus	viridescens	Caudata	-	Salamandridae	Pleurodelinae	Notophthalmus	viridescens	LC	-	-	-	-	-	-	-	-	-	-	Bsal	-	-	deaths	laboratory
Schultz et al. 2020	WOS:000562945100003	2020	Salamandra	salamandra	Caudata	-	Salamandridae	Salamandrinae	Salamandra	salamandra	LC	Germany	DE	DEU	Europe	2017	2019	2017	2019	2017	2019	Bsal	130	1136	deaths	field
Schultz et al. 2020	WOS:000562945100003	2020	Ichthyosaura	alpestris	Caudata	-	Salamandridae	Pleurodelinae	Ichthyosaura	alpestris	LC	Germany	DE	DEU	Europe	2017	2019	2018	2019	2018	2019	Bsal	13	166	-	field
Schultz et al. 2020	WOS:000562945100003	2020	Lissotriton	helveticus	Caudata	-	Salamandridae	Pleurodelinae	Lissotriton	helveticus	LC	Germany	DE	DEU	Europe	2017	2019	2018	2019	-	-	noBsal	0	9	-	field
Schultz et al. 2020	WOS:000562945100003	2020	Lissotriton	vulgaris	Caudata	-	Salamandridae	Pleurodelinae	Lissotriton	vulgaris	LC	Germany	DE	DEU	Europe	2017	2019	2019	2019	2019	2019	Bsal	6	53	-	field
Schultz et al. 2020	WOS:000562945100003	2020	Triturus	cristatus	Caudata	-	Salamandridae	Pleurodelinae	Triturus	cristatus	LC	Germany	DE	DEU	Europe	2017	2019	2019	2019	-	-	noBsal	0	24	-	field
Schultz et al. 2020	WOS:000562945100003	2020	Rana	temporaria	Anura	-	Ranidae	-	Rana	temporaria	LC	Germany	DE	DEU	Europe	2017	2019	2018	2019	2019	2019	Bsal	2	15	-	field
Schultz et al. 2020	WOS:000562945100003	2020	Bufo	bufo	Anura	-	Bufonidae	-	Bufo	bufo	LC	Germany	DE	DEU	Europe	2017	2019	2019	2019	-	-	noBsal	0	42	-	field
Lötters et al. 2020b	WOS:000562945100008	2020	Salamandra	salamandra terrestris	Caudata	-	Salamandridae	Salamandrinae	Salamandra	salamandra	LC	Germany	DE	DEU	Europe	2004	2004	2004	2004	2004	2004	Bsal	-	2	deaths	museum
Sandvoss et al. 2020	WOS:000562945100004	2020	Ichthyosaura	alpestris	Caudata	-	Salamandridae	Pleurodelinae	Ichthyosaura	alpestris	LC	Germany	DE	DEU	Europe	2015	2019	2015	2019	2017	2019	Bsal	7	536	-	field
Sandvoss et al. 2020	WOS:000562945100004	2020	Lissotriton	helveticus	Caudata	-	Salamandridae	Pleurodelinae	Lissotriton	helveticus	LC	Germany	DE	DEU	Europe	2015	2019	2015	2019	2018	2018	Bsal	1	537	-	field
Sandvoss et al. 2020	WOS:000562945100004	2020	Rana	temporaria	Anura	-	Ranidae	-	Rana	temporaria	LC	Germany	DE	DEU	Europe	2015	2019	2019	2019	2019	2019	noBsal	0	76	-	field
Sandvoss et al. 2020	WOS:000562945100004	2020	Bufo	bufo	Anura	-	Bufonidae	-	Bufo	bufo	LC	Germany	DE	DEU	Europe	2015	2019	2018	2019	-	-	noBsal	0	18	-	field
Sandvoss et al. 2020	WOS:000562945100004	2020	Salamandra	salamandra	Caudata	-	Salamandridae	Salamandrinae	Salamandra	salamandra	LC	Germany	DE	DEU	Europe	2015	2019	2015	2019	2019	2019	Bsal	11	338	-	field
Sandvoss et al. 2020	WOS:000562945100004	2020	Alytes	obstetricans	Anura	-	Alytidae	-	Alytes	obstetricans	LC	Germany	DE	DEU	Europe	2015	2019	2018	2018	-	-	noBsal	0	1	-	field
Jung et al. 2020	WOS:000562945100007	2020	Salamandra	salamandra terrestris	Caudata	-	Salamandridae	Salamandrinae	Salamandra	salamandra	LC	Germany	DE	DEU	Europe	2019	2019	2019	2019	-	-	noBsal	0	12	-	captivity
Jung et al. 2020	WOS:000562945100007	2020	Salamandra	salamandra alfredschmidti	Caudata	-	Salamandridae	Salamandrinae	Salamandra	salamandra	LC	Germany	DE	DEU	Europe	2019	2019	2019	2019	-	-	noBsal	0	3	-	captivity
Jung et al. 2020	WOS:000562945100007	2020	Salamandra	salamandra salamandra	Caudata	-	Salamandridae	Salamandrinae	Salamandra	salamandra	LC	Germany	DE	DEU	Europe	2019	2019	2019	2019	-	-	noBsal	0	16	-	captivity
Jung et al. 2020	WOS:000562945100007	2020	Salamandra	salamandra bernardezi	Caudata	-	Salamandridae	Salamandrinae	Salamandra	salamandra	LC	Germany	DE	DEU	Europe	2019	2019	2019	2019	-	-	noBsal	0	13	-	captivity
Jung et al. 2020	WOS:000562945100007	2020	Salamandra	salamandra gigliolii	Caudata	-	Salamandridae	Salamandrinae	Salamandra	salamandra	LC	Germany	DE	DEU	Europe	2019	2019	2019	2019	-	-	noBsal	-	3	-	captivity
Jung et al. 2020	WOS:000562945100007	2020	Salamandra	salamandra gallica	Caudata	-	Salamandridae	Salamandrinae	Salamandra	salamandra	LC	Germany	DE	DEU	Europe	2019	2019	2019	2019	-	-	noBsal	0	8	-	captivity
Jung et al. 2020	WOS:000562945100007	2020	Ichthyosaura	alpestris	Caudata	-	Salamandridae	Pleurodelinae	Ichthyosaura	alpestris	LC	Germany	DE	DEU	Europe	2019	2019	2019	2019	-	-	noBsal	0	9	-	captivity
Jung et al. 2020	WOS:000562945100007	2020	Neurergus	crocatus	Caudata	-	Salamandridae	Pleurodelinae	Neurergus	crocatus	VU	Germany	DE	DEU	Europe	2019	2019	2019	2019	-	-	noBsal	0	3	-	captivity
Jung et al. 2020	WOS:000562945100007	2020	Neurergus	kaiseri	Caudata	-	Salamandridae	Pleurodelinae	Neurergus	kaiseri	VU	Germany	DE	DEU	Europe	2019	2019	2019	2019	-	-	noBsal	0	3	-	captivity
Jung et al. 2020	WOS:000562945100007	2020	Tylototriton	shanjing	Caudata	-	Salamandridae	Pleurodelinae	Tylototriton	shanjing	VU	Germany	DE	DEU	Europe	2019	2019	2019	2019	-	-	noBsal	0	7	-	captivity
Jung et al. 2020	WOS:000562945100007	2020	Salamandra	atra	Caudata	-	Salamandridae	Salamandrinae	Salamandra	atra	LC	Germany	DE	DEU	Europe	2019	2019	2019	2019	-	-	noBsal	0	4	-	captivity
Jung et al. 2020	WOS:000562945100007	2020	Taricha	granulosa	Caudata	-	Salamandridae	Pleurodelinae	Taricha	granulosa	LC	Germany	DE	DEU	Europe	2019	2019	2019	2019	-	-	noBsal	0	4	-	captivity
Jung et al. 2020	WOS:000562945100007	2020	Ambystoma	andersoni	Caudata	-	Ambystomatidae	-	Ambystoma	andersoni	CR	Germany	DE	DEU	Europe	2019	2019	2019	2019	-	-	noBsal	0	1	-	captivity
Jung et al. 2020	WOS:000562945100007	2020	Ambystoma	macrodactylum	Caudata	-	Ambystomatidae	-	Ambystoma	macrodactylum	LC	Germany	DE	DEU	Europe	2019	2019	2019	2019	-	-	noBsal	0	7	-	captivity
Jung et al. 2020	WOS:000562945100007	2020	Ambystoma	maculatum	Caudata	-	Ambystomatidae	-	Ambystoma	maculatum	LC	Germany	DE	DEU	Europe	2019	2019	2019	2019	-	-	noBsal	0	5	-	captivity
Jung et al. 2020	WOS:000562945100007	2020	Ambystoma	mavortium melanostictus	Caudata	-	Ambystomatidae	-	Ambystoma	mavortium	LC	Germany	DE	DEU	Europe	2019	2019	2019	2019	-	-	noBsal	0	4	-	captivity
Jung et al. 2020	WOS:000562945100007	2020	Ambystoma	mavortium nebulosum	Caudata	-	Ambystomatidae	-	Ambystoma	mavortium	LC	Germany	DE	DEU	Europe	2019	2019	2019	2019	-	-	noBsal	0	6	-	captivity
Jung et al. 2020	WOS:000562945100007	2020	Ambystoma	opacum	Caudata	-	Ambystomatidae	-	Ambystoma	opacum	LC	Germany	DE	DEU	Europe	2019	2019	2019	2019	-	-	noBsal	0	5	-	captivity
Jung et al. 2020	WOS:000562945100007	2020	Ambystoma	talpoideum	Caudata	-	Ambystomatidae	-	Ambystoma	talpoideum	LC	Germany	DE	DEU	Europe	2019	2019	2019	2019	-	-	noBsal	0	4	-	captivity
Jung et al. 2020	WOS:000562945100007	2020	Ambystoma	tigrinum	Caudata	-	Ambystomatidae	-	Ambystoma	tigrinum	LC	Germany	DE	DEU	Europe	2019	2019	2019	2019	-	-	noBsal	0	10	-	captivity
Jung et al. 2020	WOS:000562945100007	2020	Tylototriton	kweichowensis	Caudata	-	Salamandridae	Pleurodelinae	Tylototriton	kweichowensis	VU	Germany	DE	DEU	Europe	2019	2019	2019	2019	-	-	noBsal	0	5	-	captivity
Jung et al. 2020	WOS:000562945100007	2020	Lissotriton	vulgaris	Caudata	-	Salamandridae	Pleurodelinae	Lissotriton	vulgaris	LC	Germany	DE	DEU	Europe	2019	2019	2019	2019	-	-	noBsal	0	3	-	captivity
Jung et al. 2020	WOS:000562945100007	2020	Triturus	cristatus	Caudata	-	Salamandridae	Pleurodelinae	Triturus	cristatus	LC	Germany	DE	DEU	Europe	2019	2019	2019	2019	-	-	noBsal	0	3	-	captivity
Jung et al. 2020	WOS:000562945100007	2020	Triturus	marmoratus	Caudata	-	Salamandridae	Pleurodelinae	Triturus	marmoratus	LC	Germany	DE	DEU	Europe	2019	2019	2019	2019	-	-	noBsal	0	3	-	captivity
Jung et al. 2020	WOS:000562945100007	2020	Lissotriton	italicus	Caudata	-	Salamandridae	Pleurodelinae	Lissotriton	italicus	LC	Germany	DE	DEU	Europe	2019	2019	2019	2019	-	-	noBsal	0	3	-	captivity
Jung et al. 2020	WOS:000562945100007	2020	Triturus	carnifex	Caudata	-	Salamandridae	Pleurodelinae	Triturus	carnifex	LC	Germany	DE	DEU	Europe	2019	2019	2019	2019	-	-	noBsal	0	3	-	captivity
Jung et al. 2020	WOS:000562945100007	2020	Triturus	dobrogicus	Caudata	-	Salamandridae	Pleurodelinae	Triturus	dobrogicus	NT	Germany	DE	DEU	Europe	2019	2019	2019	2019	-	-	noBsal	0	3	-	captivity
Sachs et al. 2020	WOS:000562945100012	2020	Bufotes	viridis	Anura	-	Bufonidae	-	Bufotes	viridis	LC	Germany	DE	DEU	Europe	2019	2019	2019	2019	-	-	noBsal	0	55	-	field
Sachs et al. 2020	WOS:000562945100012	2020	Epidalea	calamita	Anura	-	Bufonidae	-	Epidalea	calamita	LC	Germany	DE	DEU	Europe	2019	2019	2019	2019	-	-	noBsal	0	6	-	field
Sachs et al. 2020	WOS:000562945100012	2020	Lissotriton	vulgaris	Caudata	-	Salamandridae	Pleurodelinae	Lissotriton	vulgaris	LC	Germany	DE	DEU	Europe	2019	2019	2019	2019	-	-	noBsal	0	4	-	field
Sachs et al. 2020	WOS:000562945100012	2020	Pelophylax	kl. esculentus	-	-	-	-	-	-	-	Germany	DE	DEU	Europe	2019	2019	2019	2019	-	-	noBsal	0	1	-	field
Waddle et al. 2020	WOS:000556395100009	2020	Notophthalmus	viridescens	Caudata	-	Salamandridae	Pleurodelinae	Notophthalmus	viridescens	LC	United States of America	US	USA	North America	2014	2017	2015	2017	-	-	noBsal	0	5952	-	field
Waddle et al. 2020	WOS:000556395100009	2020	Lithobates	chiricahuensis	Anura	-	Ranidae	-	Lithobates	chiricahuensis	VU	United States of America	US	USA	North America	2014	2017	2015	2017	-	-	noBsal	0	164	-	field
Waddle et al. 2020	WOS:000556395100009	2020	Ambystoma	mavortium	Caudata	-	Ambystomatidae	-	Ambystoma	mavortium	LC	United States of America	US	USA	North America	2014	2017	2015	2016	-	-	noBsal	0	403	-	field
Waddle et al. 2020	WOS:000556395100009	2020	Ambystoma	maculatum	Caudata	-	Ambystomatidae	-	Ambystoma	maculatum	LC	United States of America	US	USA	North America	2014	2017	2016	2016	-	-	noBsal	0	166	-	field
Waddle et al. 2020	WOS:000556395100009	2020	Ambystoma	californiense	Caudata	-	Ambystomatidae	-	Ambystoma	californiense	VU	United States of America	US	USA	North America	2014	2017	2016	2016	-	-	noBsal	0	58	-	field
Waddle et al. 2020	WOS:000556395100009	2020	Taricha	sp.	-	-	-	-	-	-	-	United States of America	US	USA	North America	2014	2017	2016	2017	-	-	noBsal	0	42	-	field
Waddle et al. 2020	WOS:000556395100009	2020	Taricha	torosa	Caudata	-	Salamandridae	Pleurodelinae	Taricha	torosa	LC	United States of America	US	USA	North America	2014	2017	2016	2017	-	-	noBsal	0	592	-	field
Waddle et al. 2020	WOS:000556395100009	2020	Taricha	granulosa	Caudata	-	Salamandridae	Pleurodelinae	Taricha	granulosa	LC	United States of America	US	USA	North America	2014	2017	2016	2017	-	-	noBsal	0	1846	-	field
Waddle et al. 2020	WOS:000556395100009	2020	Taricha	sierrae	Caudata	-	Salamandridae	Pleurodelinae	Taricha	sierrae	LC	United States of America	US	USA	North America	2014	2017	2016	2017	-	-	noBsal	0	136	-	field
Waddle et al. 2020	WOS:000556395100009	2020	Batrachoseps	gavilanensis	Caudata	-	Plethodontidae	Hemidactyliinae	Batrachoseps	gavilanensis	LC	United States of America	US	USA	North America	2014	2017	2017	2017	-	-	noBsal	0	5	-	field
Waddle et al. 2020	WOS:000556395100009	2020	Aneides	vagrans	Caudata	-	Plethodontidae	Plethodontinae	Aneides	vagrans	NT	United States of America	US	USA	North America	2014	2017	2016	2016	-	-	noBsal	0	1	-	field
Waddle et al. 2020	WOS:000556395100009	2020	Batrachoseps	attenuatus	Caudata	-	Plethodontidae	Hemidactyliinae	Batrachoseps	attenuatus	LC	United States of America	US	USA	North America	2014	2017	2016	2017	-	-	noBsal	0	10	-	field
Waddle et al. 2020	WOS:000556395100009	2020	Dicamptodon	tenebrosus	Caudata	-	Ambystomatidae	-	Dicamptodon	tenebrosus	LC	United States of America	US	USA	North America	2014	2017	2016	2016	-	-	noBsal	0	30	-	field
Waddle et al. 2020	WOS:000556395100009	2020	Ensatina	eschscholtzii	Caudata	-	Plethodontidae	Plethodontinae	Ensatina	eschscholtzii	LC	United States of America	US	USA	North America	2014	2017	2016	2017	-	-	noBsal	0	12	-	field
Waddle et al. 2020	WOS:000556395100009	2020	Batrachoseps	nigriventris	Caudata	-	Plethodontidae	Hemidactyliinae	Batrachoseps	nigriventris	LC	United States of America	US	USA	North America	2014	2017	2016	2017	-	-	noBsal	0	119	-	field
Waddle et al. 2020	WOS:000556395100009	2020	Batrachoseps	stebbinsi	Caudata	-	Plethodontidae	Hemidactyliinae	Batrachoseps	stebbinsi	VU	United States of America	US	USA	North America	2014	2017	2017	2017	-	-	noBsal	0	4	-	field
Waddle et al. 2020	WOS:000556395100009	2020	Batrachoseps	robustus	Caudata	-	Plethodontidae	Hemidactyliinae	Batrachoseps	robustus	NT	United States of America	US	USA	North America	2014	2017	2017	2017	-	-	noBsal	0	1	-	field
Waddle et al. 2020	WOS:000556395100009	2020	Batrachoseps	major	Caudata	-	Plethodontidae	Hemidactyliinae	Batrachoseps	major	LC	United States of America	US	USA	North America	2014	2017	2016	2017	-	-	noBsal	0	53	-	field
Waddle et al. 2020	WOS:000556395100009	2020	Rana	muscosa	Anura	-	Ranidae	-	Rana	muscosa	EN	United States of America	US	USA	North America	2014	2017	2016	2016	-	-	noBsal	0	60	-	field
Waddle et al. 2020	WOS:000556395100009	2020	Aneides	lugubris	Caudata	-	Plethodontidae	Plethodontinae	Aneides	lugubris	LC	United States of America	US	USA	North America	2014	2017	2017	2017	-	-	noBsal	0	1	-	field
Waddle et al. 2020	WOS:000556395100009	2020	Dicamptodon	ensatus	Caudata	-	Ambystomatidae	-	Dicamptodon	ensatus	NT	United States of America	US	USA	North America	2014	2017	2016	2017	-	-	noBsal	0	102	-	field
Waddle et al. 2020	WOS:000556395100009	2020	Batrachoseps	pacificus	Caudata	-	Plethodontidae	Hemidactyliinae	Batrachoseps	pacificus	LC	United States of America	US	USA	North America	2014	2017	2016	2016	-	-	noBsal	0	5	-	field
Waddle et al. 2020	WOS:000556395100009	2020	Anaxyrus	boreas	Anura	-	Bufonidae	-	Anaxyrus	boreas	LC	United States of America	US	USA	North America	2014	2017	2014	2017	-	-	noBsal	0	210	-	field
Waddle et al. 2020	WOS:000556395100009	2020	Spea	hammondii	Anura	-	Scaphiopodidae	-	Spea	hammondii	NT	United States of America	US	USA	North America	2014	2017	2016	2016	-	-	noBsal	0	1	-	field
Waddle et al. 2020	WOS:000556395100009	2020	Anaxyrus	punctatus	Anura	-	Bufonidae	-	Anaxyrus	punctatus	LC	United States of America	US	USA	North America	2014	2017	2017	2017	-	-	noBsal	0	10	-	field
Waddle et al. 2020	WOS:000556395100009	2020	Pseudacris	cadaverina	Anura	-	Hylidae	Acridinae	Pseudacris	cadaverina	LC	United States of America	US	USA	North America	2014	2017	2016	2017	-	-	noBsal	0	9	-	field
Waddle et al. 2020	WOS:000556395100009	2020	Pseudacris	regilla	Anura	-	Hylidae	Acridinae	Pseudacris	regilla	LC	United States of America	US	USA	North America	2014	2017	2016	2016	-	-	noBsal	0	2	-	field
Waddle et al. 2020	WOS:000556395100009	2020	Batrachoseps	minor	Caudata	-	Plethodontidae	Hemidactyliinae	Batrachoseps	minor	DD	United States of America	US	USA	North America	2014	2017	2016	2017	-	-	noBsal	0	12	-	field
Waddle et al. 2020	WOS:000556395100009	2020	Rana	aurora	Anura	-	Ranidae	-	Rana	aurora	LC	United States of America	US	USA	North America	2014	2017	2017	2017	-	-	noBsal	0	1	-	field
Waddle et al. 2020	WOS:000556395100009	2020	Pseudacris	maculata	Anura	-	Hylidae	Acridinae	Pseudacris	maculata	LC	United States of America	US	USA	North America	2014	2017	2016	2016	-	-	noBsal	0	21	-	field
Waddle et al. 2020	WOS:000556395100009	2020	Lithobates	catesbeianus	Anura	-	Ranidae	-	Lithobates	catesbeianus	LC	United States of America	US	USA	North America	2014	2017	2016	2016	-	-	noBsal	0	171	-	field
Waddle et al. 2020	WOS:000556395100009	2020	Ambystoma	opacum	Caudata	-	Ambystomatidae	-	Ambystoma	opacum	LC	United States of America	US	USA	North America	2014	2017	2016	2017	-	-	noBsal	0	26	-	field
Waddle et al. 2020	WOS:000556395100009	2020	Plethodon	cinereus	Caudata	-	Plethodontidae	Plethodontinae	Plethodon	cinereus	LC	United States of America	US	USA	North America	2014	2017	2016	2016	-	-	noBsal	0	13	-	field
Waddle et al. 2020	WOS:000556395100009	2020	Notophthalmus	perstriatus	Caudata	-	Salamandridae	Pleurodelinae	Notophthalmus	perstriatus	NT	United States of America	US	USA	North America	2014	2017	2016	2017	-	-	noBsal	0	173	-	field
Waddle et al. 2020	WOS:000556395100009	2020	Ambystoma	talpoideum	Caudata	-	Ambystomatidae	-	Ambystoma	talpoideum	LC	United States of America	US	USA	North America	2014	2017	2016	2017	-	-	noBsal	0	125	-	field
Waddle et al. 2020	WOS:000556395100009	2020	Amphiuma	means	Caudata	-	Amphiumidae	-	Amphiuma	means	LC	United States of America	US	USA	North America	2014	2017	2017	2017	-	-	noBsal	0	2	-	field
Waddle et al. 2020	WOS:000556395100009	2020	Ambystoma	tigrinum	Caudata	-	Ambystomatidae	-	Ambystoma	tigrinum	LC	United States of America	US	USA	North America	2014	2017	2016	2017	-	-	noBsal	0	85	-	field
Waddle et al. 2020	WOS:000556395100009	2020	Ambystoma	cingulatum	Caudata	-	Ambystomatidae	-	Ambystoma	cingulatum	VU	United States of America	US	USA	North America	2014	2017	2016	2017	-	-	noBsal	0	40	-	field
Waddle et al. 2020	WOS:000556395100009	2020	Eurycea	cirrigera	Caudata	-	Plethodontidae	Hemidactyliinae	Eurycea	cirrigera	LC	United States of America	US	USA	North America	2014	2017	2016	2016	-	-	noBsal	0	22	-	field
Waddle et al. 2020	WOS:000556395100009	2020	Pseudotriton	ruber	Caudata	-	Plethodontidae	Hemidactyliinae	Pseudotriton	ruber	LC	United States of America	US	USA	North America	2014	2017	2016	2016	-	-	noBsal	0	1	-	field
Waddle et al. 2020	WOS:000556395100009	2020	Plethodon	glutinosus	Caudata	-	Plethodontidae	Plethodontinae	Plethodon	glutinosus	LC	United States of America	US	USA	North America	2014	2017	2016	2016	-	-	noBsal	0	13	-	field
Waddle et al. 2020	WOS:000556395100009	2020	Amphiuma	tridactylum	Caudata	-	Amphiumidae	-	Amphiuma	tridactylum	LC	United States of America	US	USA	North America	2014	2017	2016	2017	-	-	noBsal	0	10	-	field
Waddle et al. 2020	WOS:000556395100009	2020	Necturus	beyeri	Caudata	-	Proteidae	-	Necturus	beyeri	LC	United States of America	US	USA	North America	2014	2017	2017	2017	-	-	noBsal	0	14	-	field
Waddle et al. 2020	WOS:000556395100009	2020	Siren	intermedia	Caudata	-	Sirenidae	-	Siren	intermedia	LC	United States of America	US	USA	North America	2014	2017	2016	2017	-	-	noBsal	0	74	-	field
Waddle et al. 2020	WOS:000556395100009	2020	Necturus	maculosus	Caudata	-	Proteidae	-	Necturus	maculosus	LC	United States of America	US	USA	North America	2014	2017	2016	2017	-	-	noBsal	0	49	-	field
Waddle et al. 2020	WOS:000556395100009	2020	Ambystoma	annulatum	Caudata	-	Ambystomatidae	-	Ambystoma	annulatum	LC	United States of America	US	USA	North America	2014	2017	2016	2016	-	-	noBsal	0	4	-	field
Waddle et al. 2020	WOS:000556395100009	2020	Ambystoma	macrodactylum	Caudata	-	Ambystomatidae	-	Ambystoma	macrodactylum	LC	United States of America	US	USA	North America	2014	2017	2016	2016	-	-	noBsal	0	173	-	field
Waddle et al. 2020	WOS:000556395100009	2020	Rana	luteiventris	Anura	-	Ranidae	-	Rana	luteiventris	LC	United States of America	US	USA	North America	2014	2017	2014	2016	-	-	noBsal	0	68	-	field
Waddle et al. 2020	WOS:000556395100009	2020	Ambystoma	gracile	Caudata	-	Ambystomatidae	-	Ambystoma	gracile	LC	United States of America	US	USA	North America	2014	2017	2016	2016	-	-	noBsal	0	74	-	field
Waddle et al. 2020	WOS:000556395100009	2020	Eurycea	bislineata	Caudata	-	Plethodontidae	Hemidactyliinae	Eurycea	bislineata	LC	United States of America	US	USA	North America	2014	2017	2016	2016	-	-	noBsal	0	6	-	field
Waddle et al. 2020	WOS:000556395100009	2020	Gyrinophilus	porphyriticus	Caudata	-	Plethodontidae	Hemidactyliinae	Gyrinophilus	porphyriticus	LC	United States of America	US	USA	North America	2014	2017	2016	2016	-	-	noBsal	0	5	-	field
Waddle et al. 2020	WOS:000556395100009	2020	Ambystoma	laterale	Caudata	-	Ambystomatidae	-	Ambystoma	laterale	LC	United States of America	US	USA	North America	2014	2017	2017	2017	-	-	noBsal	0	3	-	field
Waddle et al. 2020	WOS:000556395100009	2020	Lithobates	pipiens	Anura	-	Ranidae	-	Lithobates	pipiens	LC	United States of America	US	USA	North America	2014	2017	2017	2017	-	-	noBsal	0	1	-	field
Waddle et al. 2020	WOS:000556395100009	2020	Pseudacris	triseriata	Anura	-	Hylidae	Acridinae	Pseudacris	triseriata	LC	United States of America	US	USA	North America	2014	2017	2017	2017	-	-	noBsal	0	1	-	field
Waddle et al. 2020	WOS:000556395100009	2020	Ambystoma	mavortium	Caudata	-	Ambystomatidae	-	Ambystoma	mavortium	LC	Mexico	MX	MEX	Mesoamerica	2016	2016	2016	2016	-	-	noBsal	0	8	-	field
Malagon et al. 2020	WOS:000560407100012	2020	Notophthalmus	viridescens	Caudata	-	Salamandridae	Pleurodelinae	Notophthalmus	viridescens	LC	-	-	-	-	-	-	-	-	-	-	Bsal	-	-	deaths	laboratory
Mc Leod et al. 2020	-	2020	Ansonia	leptopus	Anura	-	Bufonidae	-	Ansonia	leptopus	LC	Brunei	BN	BRN	East Asia	2016	2016	2016	2016	-	-	noBsal	0	2	-	field
Mc Leod et al. 2020	-	2020	Ansonia	longidigita	Anura	-	Bufonidae	-	Ansonia	longidigita	LC	Brunei	BN	BRN	East Asia	2016	2016	2016	2016	-	-	noBsal	0	1	-	field
Mc Leod et al. 2020	-	2020	Ingerophrynus	divergens	Anura	-	Bufonidae	-	Ingerophrynus	divergens	LC	Brunei	BN	BRN	East Asia	2016	2016	2016	2016	-	-	noBsal	0	5	-	field
Mc Leod et al. 2020	-	2020	Phrynoidis	asper	Anura	-	Bufonidae	-	Phrynoidis	asper	LC	Brunei	BN	BRN	East Asia	2016	2016	2016	2016	-	-	noBsal	0	2	-	field
Mc Leod et al. 2020	-	2020	Phrynoidis	juxtasper	Anura	-	Bufonidae	-	Phrynoidis	juxtasper	LC	Brunei	BN	BRN	East Asia	2016	2016	2016	2016	-	-	noBsal	0	1	-	field
Mc Leod et al. 2020	-	2020	Rentapia	hosii	Anura	-	Bufonidae	-	Rentapia	hosii	LC	Brunei	BN	BRN	East Asia	2016	2016	2016	2016	-	-	noBsal	0	9	-	field
Mc Leod et al. 2020	-	2020	Limnonectes	cf._kuhlii	Anura	-	Dicroglossidae	Dicroglossinae	Limnonectes	kuhlii	LC	Brunei	BN	BRN	East Asia	2016	2016	2016	2016	-	-	noBsal	0	4	-	field
Mc Leod et al. 2020	-	2020	Limnonectes	leporinus	Anura	-	Dicroglossidae	Dicroglossinae	Limnonectes	leporinus	LC	Brunei	BN	BRN	East Asia	2016	2016	2016	2016	-	-	noBsal	0	1	-	field
Mc Leod et al. 2020	-	2020	Limnonectes	palavanensis	Anura	-	Dicroglossidae	Dicroglossinae	Limnonectes	palavanensis	LC	Brunei	BN	BRN	East Asia	2016	2016	2016	2016	-	-	noBsal	0	6	-	field
Mc Leod et al. 2020	-	2020	Leptobrachella	juliandringi	Anura	-	Megophryidae	Leptobrachiinae	Leptobrachella	juliandringi	LC	Brunei	BN	BRN	East Asia	2016	2016	2016	2016	-	-	noBsal	0	2	-	field
Mc Leod et al. 2020	-	2020	Leptolalax	fritinniens	Anura	-	Megophryidae	Leptobrachiinae	Leptobrachella	fritinniens	DD	Brunei	BN	BRN	East Asia	2016	2016	2016	2016	-	-	noBsal	0	1	-	field
Mc Leod et al. 2020	-	2020	Leptolalax	gracilis	Anura	-	Megophryidae	Leptobrachiinae	Leptobrachella	gracilis	LC	Brunei	BN	BRN	East Asia	2016	2016	2016	2016	-	-	noBsal	0	1	-	field
Mc Leod et al. 2020	-	2020	Leptolalax	pictus	Anura	-	Megophryidae	Leptobrachiinae	Leptobrachella	picta	LC	Brunei	BN	BRN	East Asia	2016	2016	2016	2016	-	-	noBsal	0	1	-	field
Mc Leod et al. 2020	-	2020	Leptobrachium	ingeri	Anura	-	Megophryidae	Leptobrachiinae	Leptobrachium	ingeri	-	Brunei	BN	BRN	East Asia	2016	2016	2016	2016	-	-	noBsal	0	1	-	field
Mc Leod et al. 2020	-	2020	Leptobrachium	sp.	-	-	-	-	-	-	-	Brunei	BN	BRN	East Asia	2016	2016	2016	2016	-	-	noBsal	0	1	-	field
Mc Leod et al. 2020	-	2020	Megophrys	nasuta	Anura	-	Megophryidae	Megophryinae	Pelobatrachus	nasutus	LC	Brunei	BN	BRN	East Asia	2016	2016	2016	2016	-	-	noBsal	0	1	-	field
Mc Leod et al. 2020	-	2020	Microhyla	sp.	-	-	-	-	-	-	-	Brunei	BN	BRN	East Asia	2016	2016	2016	2016	-	-	noBsal	0	1	-	field
Mc Leod et al. 2020	-	2020	Hylarana	picturata	Anura	-	Ranidae	-	Pulchrana	picturata	LC	Brunei	BN	BRN	East Asia	2016	2016	2016	2016	-	-	noBsal	0	7	-	field
Mc Leod et al. 2020	-	2020	Hylarana	signata	Anura	-	Ranidae	-	Pulchrana	signata	LC	Brunei	BN	BRN	East Asia	2016	2016	2016	2016	-	-	noBsal	0	1	-	field
Mc Leod et al. 2020	-	2020	Meristogenys	poecilus	Anura	-	Ranidae	-	Meristogenys	poecilus	LC	Brunei	BN	BRN	East Asia	2016	2016	2016	2016	-	-	noBsal	0	2	-	field
Mc Leod et al. 2020	-	2020	Odorrana	hosii	Anura	-	Ranidae	-	Odorrana	hosii	LC	Brunei	BN	BRN	East Asia	2016	2016	2016	2016	-	-	noBsal	0	3	-	field
Mc Leod et al. 2020	-	2020	Staurois	guttatus	Anura	-	Ranidae	-	Staurois	guttatus	LC	Brunei	BN	BRN	East Asia	2016	2016	2016	2016	-	-	noBsal	0	5	-	field
Mc Leod et al. 2020	-	2020	Staurois	latopalmatus	Anura	-	Ranidae	-	Staurois	latopalmatus	LC	Brunei	BN	BRN	East Asia	2016	2016	2016	2016	-	-	noBsal	0	6	-	field
Mc Leod et al. 2020	-	2020	Staurois	parvus	Anura	-	Ranidae	-	Staurois	parvus	VU	Brunei	BN	BRN	East Asia	2016	2016	2016	2016	-	-	noBsal	0	1	-	field
Mc Leod et al. 2020	-	2020	Staurois	tuberlinguis	Anura	-	Ranidae	-	Staurois	tuberilinguis	LC	Brunei	BN	BRN	East Asia	2016	2016	2016	2016	-	-	noBsal	0	1	-	field
Mc Leod et al. 2020	-	2020	Unknown	tadpole	-	-	-	-	-	-	-	Brunei	BN	BRN	East Asia	2016	2016	2016	2016	-	-	noBsal	0	5	-	field
Mc Leod et al. 2020	-	2020	Philautus	hosii	Anura	-	Ranidae	Rhacophorinae	Philautus	hosii	LC	Brunei	BN	BRN	East Asia	2016	2016	2016	2016	-	-	noBsal	0	1	-	field
Mc Leod et al. 2020	-	2020	Polypedates	macrotis	Anura	-	Rhacophoridae	Rhacophorinae	Polypedates	macrotis	LC	Brunei	BN	BRN	East Asia	2016	2016	2016	2016	-	-	noBsal	0	3	-	field
Mc Leod et al. 2020	-	2020	Polypedates	otilophus	Anura	-	Rhacophoridae	Rhacophorinae	Polypedates	otilophus	LC	Brunei	BN	BRN	East Asia	2016	2016	2016	2016	-	-	noBsal	0	5	-	field
Mc Leod et al. 2020	-	2020	Polypedates	sp.	-	-	-	-	-	-	-	Brunei	BN	BRN	East Asia	2016	2016	2016	2016	-	-	noBsal	0	2	-	field
Mc Leod et al. 2020	-	2020	Rhacophorus	pardalis	Anura	-	Rhacophoridae	Rhacophorinae	Rhacophorus	pardalis	LC	Brunei	BN	BRN	East Asia	2016	2016	2016	2016	-	-	noBsal	0	1	-	field
Mc Leod et al. 2020	-	2020	Ansonia	hantischi	Anura	-	Bufonidae	-	Ansonia	hanitschi	LC	Malaysia	MY	MYS	East Asia	2016	2016	2016	2016	-	-	noBsal	0	6	-	field
Mc Leod et al. 2020	-	2020	Ansonia	longidigita	Anura	-	Bufonidae	-	Ansonia	longidigita	LC	Malaysia	MY	MYS	East Asia	2016	2016	2016	2016	-	-	noBsal	0	2	-	field
Mc Leod et al. 2020	-	2020	Limnonectes	cf._kuhlii	Anura	-	Dicroglossidae	Dicroglossinae	Limnonectes	kuhlii	LC	Malaysia	MY	MYS	East Asia	2016	2016	2016	2016	-	-	noBsal	0	7	-	field
Mc Leod et al. 2020	-	2020	Leptolalax	pictus	Anura	-	Megophryidae	Leptobrachiinae	Leptobrachella	picta	LC	Malaysia	MY	MYS	East Asia	2016	2016	2016	2016	-	-	noBsal	0	1	-	field
Mc Leod et al. 2020	-	2020	Leptolalax	dringi	Anura	-	Megophryidae	Leptobrachiinae	Leptobrachella	dringi	LC	Malaysia	MY	MYS	East Asia	2016	2016	2016	2016	-	-	noBsal	0	1	-	field
Mc Leod et al. 2020	-	2020	Meristogenys	amoropalamus	Anura	-	Ranidae	-	Meristogenys	amoropalamus	LC	Malaysia	MY	MYS	East Asia	2016	2016	2016	2016	-	-	noBsal	0	3	-	field
Mc Leod et al. 2020	-	2020	Meristogenys	stigmachilus	Anura	-	Ranidae	-	Meristogenys	stigmachilus	LC	Malaysia	MY	MYS	East Asia	2016	2016	2016	2016	-	-	noBsal	0	2	-	field
Mc Leod et al. 2020	-	2020	Meristogenys	whiteheadi	Anura	-	Ranidae	-	Meristogenys	whiteheadi	LC	Malaysia	MY	MYS	East Asia	2016	2016	2016	2016	-	-	noBsal	0	6	-	field
Mc Leod et al. 2020	-	2020	Staurois	guttatus	Anura	-	Ranidae	-	Staurois	guttatus	LC	Malaysia	MY	MYS	East Asia	2016	2016	2016	2016	-	-	noBsal	0	1	-	field
Mc Leod et al. 2020	-	2020	Phrynoidis	juxtasper	Anura	-	Bufonidae	-	Phrynoidis	juxtasper	LC	Malaysia	MY	MYS	East Asia	2016	2016	2016	2016	-	-	noBsal	0	2	-	field
Mc Leod et al. 2020	-	2020	Limnonectes	finchi	Anura	-	Dicroglossidae	Dicroglossinae	Limnonectes	finchi	LC	Malaysia	MY	MYS	East Asia	2016	2016	2016	2016	-	-	noBsal	0	1	-	field
Mc Leod et al. 2020	-	2020	Limnonectes	cf._kuhlii	Anura	-	Dicroglossidae	Dicroglossinae	Limnonectes	kuhlii	LC	Malaysia	MY	MYS	East Asia	2016	2016	2016	2016	-	-	noBsal	0	5	-	field
Mc Leod et al. 2020	-	2020	Occidozyga	baluensis	Anura	-	Dicroglossidae	Occidozyginae	Occidozyga	baluensis	LC	Malaysia	MY	MYS	East Asia	2016	2016	2016	2016	-	-	noBsal	0	1	-	field
Mc Leod et al. 2020	-	2020	Leptobrachella	parva	Anura	-	Megophryidae	Leptobrachiinae	Leptobrachella	parva	LC	Malaysia	MY	MYS	East Asia	2016	2016	2016	2016	-	-	noBsal	0	2	-	field
Mc Leod et al. 2020	-	2020	Leptobrachella	baluensis	Anura	-	Megophryidae	Leptobrachiinae	Leptobrachella	baluensis	LC	Malaysia	MY	MYS	East Asia	2016	2016	2016	2016	-	-	noBsal	0	2	-	field
Mc Leod et al. 2020	-	2020	Leptobrachium	sp.	-	-	-	-	-	-	-	Malaysia	MY	MYS	East Asia	2016	2016	2016	2016	-	-	noBsal	0	1	-	field
Mc Leod et al. 2020	-	2020	Leptolalax	pictus	Anura	-	Megophryidae	Leptobrachiinae	Leptobrachella	picta	LC	Malaysia	MY	MYS	East Asia	2016	2016	2016	2016	-	-	noBsal	0	4	-	field
Mc Leod et al. 2020	-	2020	Leptolalax	sp.	-	-	-	-	-	-	-	Malaysia	MY	MYS	East Asia	2016	2016	2016	2016	-	-	noBsal	0	2	-	field
Mc Leod et al. 2020	-	2020	Metaphrynella	sundana	Anura	-	Microhylidae	Microhylinae	Metaphrynella	sundana	LC	Malaysia	MY	MYS	East Asia	2016	2016	2016	2016	-	-	noBsal	0	1	-	field
Mc Leod et al. 2020	-	2020	Huia	cavitympanum	Anura	-	Ranidae	-	Huia	cavitympanum	LC	Malaysia	MY	MYS	East Asia	2016	2016	2016	2016	-	-	noBsal	0	1	-	field
Mc Leod et al. 2020	-	2020	Meristogenys	maryatiae	Anura	-	Ranidae	-	Meristogenys	maryatiae	LC	Malaysia	MY	MYS	East Asia	2016	2016	2016	2016	-	-	noBsal	0	10	-	field
Mc Leod et al. 2020	-	2020	Meristogenys	stenocephalus	Anura	-	Ranidae	-	Meristogenys	stenocephalus	LC	Malaysia	MY	MYS	East Asia	2016	2016	2016	2016	-	-	noBsal	0	3	-	field
Mc Leod et al. 2020	-	2020	Meristogenys	whiteheadi	Anura	-	Ranidae	-	Meristogenys	whiteheadi	LC	Malaysia	MY	MYS	East Asia	2016	2016	2016	2016	-	-	noBsal	0	4	-	field
Mc Leod et al. 2020	-	2020	Staurois	latopalmatus	Anura	-	Ranidae	-	Staurois	latopalmatus	LC	Malaysia	MY	MYS	East Asia	2016	2016	2016	2016	-	-	noBsal	0	2	-	field
Mc Leod et al. 2020	-	2020	Staurois	guttatus	Anura	-	Ranidae	-	Staurois	guttatus	LC	Malaysia	MY	MYS	East Asia	2016	2016	2016	2016	-	-	noBsal	0	2	-	field
Mc Leod et al. 2020	-	2020	Staurois	tuberlinguis	Anura	-	Ranidae	-	Staurois	tuberilinguis	LC	Malaysia	MY	MYS	East Asia	2016	2016	2016	2016	-	-	noBsal	0	1	-	field
Mc Leod et al. 2020	-	2020	Nyctixalus	pictus	Anura	-	Rhacophoridae	Rhacophorinae	Nyctixalus	pictus	NT	Malaysia	MY	MYS	East Asia	2016	2016	2016	2016	-	-	noBsal	0	1	-	field
Mc Leod et al. 2020	-	2020	Philautus	aurantium	Anura	-	Ranidae	Rhacophorinae	Philautus	aurantium	VU	Malaysia	MY	MYS	East Asia	2016	2016	2016	2016	-	-	noBsal	0	3	-	field
Mc Leod et al. 2020	-	2020	Philautus	sp.	-	-	-	-	-	-	-	Malaysia	MY	MYS	East Asia	2016	2016	2016	2016	-	-	noBsal	0	2	-	field
Mc Leod et al. 2020	-	2020	Phrynoidis	juxtasper	Anura	-	Bufonidae	-	Phrynoidis	juxtasper	LC	Malaysia	MY	MYS	East Asia	2016	2016	2016	2016	-	-	noBsal	0	1	-	field
Mc Leod et al. 2020	-	2020	Kaloula	pulchra	Anura	-	Microhylidae	Microhylinae	Kaloula	pulchra	LC	Malaysia	MY	MYS	East Asia	2016	2016	2016	2016	-	-	noBsal	0	1	-	field
Mc Leod et al. 2020	-	2020	Odorrana	hosii	Anura	-	Ranidae	-	Odorrana	hosii	LC	Malaysia	MY	MYS	East Asia	2016	2016	2016	2016	-	-	noBsal	0	2	-	field
Mc Leod et al. 2020	-	2020	Leptolalax	dringi	Anura	-	Megophryidae	Leptobrachiinae	Leptobrachella	dringi	LC	Malaysia	MY	MYS	East Asia	2016	2016	2016	2016	-	-	noBsal	0	5	-	field
Mc Leod et al. 2020	-	2020	Meristogenys	maryatiae	Anura	-	Ranidae	-	Meristogenys	maryatiae	LC	Malaysia	MY	MYS	East Asia	2016	2016	2016	2016	-	-	noBsal	0	5	-	field
Mc Leod et al. 2020	-	2020	Staurois	latopalmatus	Anura	-	Ranidae	-	Staurois	latopalmatus	LC	Malaysia	MY	MYS	East Asia	2016	2016	2016	2016	-	-	noBsal	0	6	-	field
Tapley et al. 2020	-	2020	Bombina	microdeladigitora	Anura	-	Bombinatoridae	-	Bombina	microdeladigitora	VU	Viet Nam	VN	VNM	East Asia	2015	2019	-	-	-	-	noBsal	0	5	-	field
Tapley et al. 2020	-	2020	Duttaphrynus	melanostictus	Anura	-	Bufonidae	-	Duttaphrynus	melanostictus	LC	Viet Nam	VN	VNM	East Asia	2015	2019	-	-	-	-	noBsal	0	1	-	field
Tapley et al. 2020	-	2020	Limnoncetes	nguyenorum	Gymnophiona	-	Ichthyophiidae	-	Ichthyophis	nguyenorum	LC	Viet Nam	VN	VNM	East Asia	2015	2019	-	-	-	-	noBsal	0	2	-	field
Tapley et al. 2020	-	2020	Quasipaa	sp.	-	-	-	-	-	-	-	Viet Nam	VN	VNM	East Asia	2015	2019	-	-	-	-	noBsal	0	13	-	field
Tapley et al. 2020	-	2020	Hyla	annectans	Anura	-	Hylidae	Hylinae	Hyla	annectans	LC	Viet Nam	VN	VNM	East Asia	2015	2019	-	-	-	-	noBsal	0	14	-	field
Tapley et al. 2020	-	2020	Leptobrachella	botsfordi	Anura	-	Megophryidae	Leptobrachiinae	Leptobrachella	botsfordi	CR	Viet Nam	VN	VNM	East Asia	2015	2019	-	-	-	-	noBsal	0	15	-	field
Tapley et al. 2020	-	2020	Leptobrachella	bourreti	Anura	-	Megophryidae	Leptobrachiinae	Leptobrachella	bourreti	DD	Viet Nam	VN	VNM	East Asia	2015	2019	-	-	-	-	noBsal	0	15	-	field
Tapley et al. 2020	-	2020	Leptobrachella	pluvialis	Anura	-	Megophryidae	Leptobrachiinae	Leptobrachella	pluvialis	EN	Viet Nam	VN	VNM	East Asia	2015	2019	-	-	-	-	noBsal	0	7	-	field
Tapley et al. 2020	-	2020	Leptobrachella	ailaonicum	Anura	-	Megophryidae	Leptobrachiinae	Leptobrachella	ailaonicum	NT	Viet Nam	VN	VNM	East Asia	2015	2019	-	-	-	-	noBsal	0	4	-	field
Tapley et al. 2020	-	2020	Megophrys	fansipanensis	Anura	-	Megophryidae	Megophryinae	Panophrys	fansipanensis	-	Viet Nam	VN	VNM	East Asia	2015	2019	-	-	-	-	noBsal	0	24	-	field
Tapley et al. 2020	-	2020	Megophrys	gigantica	Anura	-	Megophryidae	Megophryinae	Atympanophrys	gigantica	VU	Viet Nam	VN	VNM	East Asia	2015	2019	-	-	-	-	noBsal	0	1	-	field
Tapley et al. 2020	-	2020	Megophrys	hoangliensis	Anura	-	Megophryidae	Megophryinae	Panophrys	hoanglienensis	-	Viet Nam	VN	VNM	East Asia	2015	2019	-	-	-	-	noBsal	0	10	-	field
Tapley et al. 2020	-	2020	Oreolax	sterlingae	Anura	-	Megophryidae	Leptobrachiinae	Oreolalax	sterlingae	CR	Viet Nam	VN	VNM	East Asia	2015	2019	-	-	-	-	noBsal	0	19	-	field
Tapley et al. 2020	-	2020	Amolops	cf. minutus	Anura	-	Ranidae	-	Amolops	minutus	EN	Viet Nam	VN	VNM	East Asia	2015	2019	-	-	-	-	noBsal	0	3	-	field
Tapley et al. 2020	-	2020	Amolops	ottorum	Anura	-	Ranidae	-	Amolops	ottorum	-	Viet Nam	VN	VNM	East Asia	2015	2019	-	-	-	-	noBsal	0	3	-	field
Tapley et al. 2020	-	2020	Amolops	splendissimus	Anura	-	Ranidae	-	Amolops	splendissimus	VU	Viet Nam	VN	VNM	East Asia	2015	2019	-	-	-	-	noBsal	0	1	-	field
Tapley et al. 2020	-	2020	Amolops	sp. 1	-	-	-	-	-	-	-	Viet Nam	VN	VNM	East Asia	2015	2019	-	-	-	-	noBsal	0	5	-	field
Tapley et al. 2020	-	2020	Amolops	sp. 2	-	-	-	-	-	-	-	Viet Nam	VN	VNM	East Asia	2015	2019	-	-	-	-	noBsal	0	1	-	field
Tapley et al. 2020	-	2020	Babina	chapaensis	Anura	-	Ranidae	-	Nidirana	chapaensis	LC	Viet Nam	VN	VNM	East Asia	2015	2019	-	-	-	-	noBsal	0	8	-	field
Tapley et al. 2020	-	2020	Odorrana	sp. 1	-	-	-	-	-	-	-	Viet Nam	VN	VNM	East Asia	2015	2019	-	-	-	-	noBsal	0	4	-	field
Tapley et al. 2020	-	2020	Odorrana	sp. 2	-	-	-	-	-	-	-	Viet Nam	VN	VNM	East Asia	2015	2019	-	-	-	-	noBsal	0	1	-	field
Tapley et al. 2020	-	2020	Gracixalus	sapaensis	Anura	-	Rhacophoridae	Rhacophorinae	Gracixalus	sapaensis	-	Viet Nam	VN	VNM	East Asia	2015	2019	-	-	-	-	noBsal	0	1	-	field
Tapley et al. 2020	-	2020	Gracixalus	yunnanensus	Anura	-	Rhacophoridae	Rhacophorinae	Gracixalus	yunnanensis	-	Viet Nam	VN	VNM	East Asia	2015	2019	-	-	-	-	noBsal	0	2	-	field
Tapley et al. 2020	-	2020	Kurixalus	odontarsus	Anura	-	Rhacophoridae	Rhacophorinae	Kurixalus	odontotarsus	LC	Viet Nam	VN	VNM	East Asia	2015	2019	-	-	-	-	noBsal	0	7	-	field
Tapley et al. 2020	-	2020	Polypedates	megacephalus	Anura	-	Rhacophoridae	Rhacophorinae	Polypedates	megacephalus	LC	Viet Nam	VN	VNM	East Asia	2015	2019	-	-	-	-	noBsal	0	4	-	field
Tapley et al. 2020	-	2020	Raorchestes	cf. parvulus	Anura	-	Rhacophoridae	Rhacophorinae	Raorchestes	parvulus	LC	Viet Nam	VN	VNM	East Asia	2015	2019	-	-	-	-	noBsal	0	2	-	field
Tapley et al. 2020	-	2020	Zhangixalus	dubosi	Anura		Rhacophoridae	Rhacophorinae	Zhangixalus	duboisi	DD	Viet Nam	VN	VNM	East Asia	2015	2019	-	-	-	-	noBsal	0	7	-	field
Martínez-Silvestre et al. 2020	-	2020	Calotriton	asper	Caudata	-	Salamandridae	Pleurodelinae	Calotriton	asper	NT	France	FR	FRA	Europe	2017	2017	2017	2017	-	-	noBsal	0	115	-	field
Martínez-Silvestre et al. 2020	-	2020	Calotriton	asper	Caudata	-	Salamandridae	Pleurodelinae	Calotriton	asper	NT	Spain	ES	ESP	Europe	2016	2017	2016	2017	-	-	noBsal	0	366	-	field
Horan et al. 2020	-	2020	Notophthalmus	viridescens	Caudata	-	Salamandridae	Pleurodelinae	Notophthalmus	viridescens	LC	United States of America	US	USA	North America	2018	2018	2018	2018	-	-	noBsal	0	344	-	field
Lötters et al. 2020a	WOS:000562945100002	2020	Triturus	cristatus	Caudata	-	Salamandridae	Pleurodelinae	Triturus	cristatus	LC	Germany	DE	DEU	Europe	2019	2020	-	-	-	-	Bsal	5	83	-	field
Lötters et al. 2020a	WOS:000562945100002	2020	Ichthyosaura	alpestris	Caudata	-	Salamandridae	Pleurodelinae	Ichthyosaura	alpestris	LC	Germany	DE	DEU	Europe	2019	2020	-	-	-	-	Bsal	20	727	-	field
Lötters et al. 2020a	WOS:000562945100002	2020	Salamandra	salamandra	Caudata	-	Salamandridae	Salamandrinae	Salamandra	salamandra	LC	Germany	DE	DEU	Europe	2019	2020	-	-	-	-	Bsal	123	1151	deaths	field
Lötters et al. 2020a	WOS:000562945100002	2020	Lissotriton	vulgaris	Caudata	-	Salamandridae	Pleurodelinae	Lissotriton	vulgaris	LC	Germany	DE	DEU	Europe	2019	2020	-	-	-	-	Bsal	8	292	-	field
Lötters et al. 2020a	WOS:000562945100002	2020	Lissotriton	helveticus	Caudata	-	Salamandridae	Pleurodelinae	Lissotriton	helveticus	LC	Germany	DE	DEU	Europe	2019	2020	-	-	-	-	Bsal	11	769	-	field
Lötters et al. 2020a	WOS:000562945100002	2020	Salamandra	salamandra	Caudata	-	Salamandridae	Salamandrinae	Salamandra	salamandra	LC	Germany	DE	DEU	Europe	2020	2020	2020	2020	2020	2020	Bsal	9	22	deaths	field
Schmeller et al. 2020	WOS:000562945100006	2020	Ichthyosaura	alpestris	Caudata	-	Salamandridae	Pleurodelinae	Ichthyosaura	alpestris	LC	Germany	DE	DEU	Europe	2020	2020	2020	2020	2020	2020	Bsal	10	-	deaths	field
Ellison et al. 2019	WOS:000471204100022	2019	Bolitoglossa	franklini nigroflavescens	-	-	-	-	-	-		Mexico	MX	MEX	Mesoamerica	2013	2013	2013	2013	-	-	noBsal	-	6	-	field
Ellison et al. 2019	WOS:000471204100022	2019	Plectrohyla	lacertosa	Anura		Hylidae	Hylinae	Plectrohyla	lacertosa	EN	Mexico	MX	MEX	Mesoamerica	2013	2013	2013	2013	-	-	noBsal	-	7	-	field
Ellison et al. 2019	WOS:000471204100022	2019	Plectrohyla	matudai	Anura		Hylidae	Hylinae	Plectrohyla	matudai	LC	Mexico	MX	MEX	Mesoamerica	2013	2013	2013	2013	-	-	noBsal	-	7	-	field
Ellison et al. 2019	WOS:000471204100022	2019	Pseudoeurycea	sp.	-	-	-	-	-	-		Mexico	MX	MEX	Mesoamerica	2013	2013	2013	2013	-	-	noBsal	-	11	-	field
Ellison et al. 2019	WOS:000471204100022	2019	Bolitoglossa	franklini x lincolni	-	-	-	-	-	-		Guatemala	GT	GTM	Mesoamerica	2013	2013	2013	2013	-	-	noBsal	-	1	-	field
Ellison et al. 2019	WOS:000471204100022	2019	Bolitoglossa	lincolni	Caudata		Plethodontidae	Hemidactyliinae	Bolitoglossa	lincolni	NT	Guatemala	GT	GTM	Mesoamerica	2013	2013	2013	2013	-	-	noBsal	-	11	-	field
Ellison et al. 2019	WOS:000471204100022	2019	Bolitoglossa	xibalba	Caudata		Plethodontidae	Hemidactyliinae	Bolitoglossa	xibalba	EN	Guatemala	GT	GTM	Mesoamerica	2013	2013	2013	2013	-	-	noBsal	-	1	-	field
Ellison et al. 2019	WOS:000471204100022	2019	Plectrohyla	hartwegi	Anura		Hylidae	Hylinae	Plectrohyla	hartwegi	EN	Guatemala	GT	GTM	Mesoamerica	2013	2013	2013	2013	-	-	noBsal	-	4	-	field
Ellison et al. 2019	WOS:000471204100022	2019	Plectrohyla	matudai	Anura		Hylidae	Hylinae	Plectrohyla	matudai	LC	Guatemala	GT	GTM	Mesoamerica	2013	2013	2013	2013	-	-	noBsal	-	3	-	field
Ellison et al. 2019	WOS:000471204100022	2019	Plectrohyla	sagorum	Anura		Hylidae	Hylinae	Plectrohyla	sagorum	VU	Guatemala	GT	GTM	Mesoamerica	2013	w	2013	2013	-	-	noBsal	-	2	-	field
Ellison et al. 2019	WOS:000471204100022	2019	Pseudoeurycea	rex	Caudata		Plethodontidae	Hemidactyliinae	Pseudoeurycea	rex	VU	Guatemala	GT	GTM	Mesoamerica	2013	2013	2013	2013	-	-	noBsal	-	19	-	field
Beukema et al. 2018	WOS:000450303700006	2018	Hynobius	sonani	Caudata		-	Hynobiinae	Hynobius	sonani	EN	Taiwan	TW	TWN	East Asia	-	-	-	-	-	-	Bsal	3	-	deaths	field
Thein et al. 2020	WOS:000562945100005	2020	Salamandra	salamandra	Caudata	-	Salamandridae	Salamandrinae	Salamandra	salamandra	LC	Germany	DE	DEU	Europe	2020	2020	2020	2020	2020	2020	Bsal	9	22	deaths	field
Thein et al. 2020	WOS:000562945100005	2020	Ichthyosaura	alpestris	Caudata	-	Salamandridae	Pleurodelinae	Ichthyosaura	alpestris	LC	Germany	DE	DEU	Europe	2020	2020	2020	2020	2020	2020	Bsal	1	22	-	field
