# Supplementary material for: Batrachochytrium salamandrivorans’ Amphibian Host Species and Invasion Range
Source: Ecohealth. 2023 Jan 7;19(4):475–86. doi: 10.1007/s10393-022-01620-9 (PMC9898388; doi:10.1007/s10393-022-01620-9)
Supplement: Supplementary file 4 — Supplementary file4 (CSV 2 kb) [file 10393_2022_1620_MOESM4_ESM.csv]

iso3	country	reference
ESP	Spain	Martel et al. 2020
ESP	Spain	Lastra Gonzalez et al. 2019
ESP	Spain	Fitzpatrick et al. 2018
ESP	Spain	Martel et al. 2014
ESP	Spain	Martínez-Silvestre et al. 2020
HRV	Croatia	Lastra Gonzalez et al. 2019
HRV	Croatia	Li et al. 2020b
CZE	Czechia	Lastra Gonzalez et al. 2019
CZE	Czechia	Balaz et al. 2018
MNE	Montenegro	Lastra Gonzalez et al. 2019
POL	Poland	Lastra Gonzalez et al. 2019
SVK	Slovakia	Lastra Gonzalez et al. 2019
ITA	Italy	Grasselli et al. 2019
ITA	Italy	Martel et al. 2014
GBR	United Kingdom	Cunningham et al. 2019
GBR	United Kingdom	Fitzpatrick et al. 2018
GBR	United Kingdom	Michaels et al. 2018
GBR	United Kingdom	Bates et al. 2019
NLD	Netherlands	Fitzpatrick et al. 2018
NLD	Netherlands	Spitzen-van der Sluijs et al. 2018
NLD	Netherlands	Spitzen-van der Sluijs et al. 2016
NLD	Netherlands	Martel et al. 2014
NLD	Netherlands	Blooi et al. 2013
NLD	Netherlands	Martel et al. 2013
NLD	Netherlands	Blooi et al. 2015
CHN	China	Yuan et al. 2018
CHN	China	Wang et al. 2017
CHN	China	Zhu et al. 2014
CHN	China	Martel et al. 2014
USA	USA	Standish et al. 2018
USA	USA	Klocke et al. 2017
USA	USA	Parrot et al. 2017
USA	USA	Ip et al. 2016
USA	USA	Bales et al. 2015
USA	USA	Martel et al. 2014
USA	USA	Muletz et al. 2014
USA	USA	Ossiboff et al. 2019
USA	USA	Longo et al. 2019
USA	USA	Vieira et al. 2020
USA	USA	Iwanowicz et al. 2017
USA	USA	Glorioso et al. 2017
USA	USA	Guthrie et al. 2017
USA	USA	Newman et al. 2019
USA	USA	Le et al. 2020
USA	USA	Hardman et al. 2020
USA	USA	Waddle et al. 2020
USA	USA	Horan et al. 2020
PER	Peru	Parrot et al. 2017
CHE	Switzerland	Parrot et al. 2017
CHE	Switzerland	Martel et al. 2014
VNM	Viet Nam	Laking et al. 2017
VNM	Viet Nam	Nguyen et al 2017
VNM	Viet Nam	Martel et al. 2014
VNM	Viet Nam	Tapley et al. 2020
DEU	Germany	Nguyen et al 2017
DEU	Germany	Spitzen-van der Sluijs et al. 2016
DEU	Germany	Sabino-Pinto et al. 2015
DEU	Germany	Martel et al. 2014
DEU	Germany	Schultz et al. 2020
DEU	Germany	Lötters et al. 2020b
DEU	Germany	Sandvoss et al. 2020
DEU	Germany	Jung et al. 2020
DEU	Germany	Sachs et al. 2020
DEU	Germany	Lötters et al. 2020a
DEU	Germany	Schmeller et al. 2020
DEU	Germany	Thein et al. 2020
SWE	Sweden	Sabino-Pinto et al. 2018
BEL	Belgium	Spitzen-van der Sluijs et al. 2016
BEL	Belgium	Martel et al. 2014
BEL	Belgium	Blooi et al. 2013
BEL	Belgium	Martel et al. 2013
BEL	Belgium	Stegen et al. 2017
AUT	Austria	Gimeno et al. 2015
AUT	Austria	Martel et al. 2014
FRA	France	Martel et al. 2014
FRA	France	Martínez-Silvestre et al. 2020
TUR	Turkey	Martel et al. 2014
TUR	Turkey	Li et al. 2020a
MAR	Morocco	Martel et al. 2014
JPN	Japan	Martel et al. 2014
THA	Thailand	Martel et al. 2014
LAO	Lao	Martel et al. 2014
PAN	Panama	Martel et al. 2014
CAN	Canada	Govindarajulu et al. 2017
GRC	Greece	Li et al. 2020a
SVN	Slovenia	Li et al. 2020b
MEX	Mexico	Olivares-Miranda et al. 2020
MEX	Mexico	Waddle et al. 2020
MEX	Mexico	Ellison et al. 2019
BRN	Brunei	Mc Leod et al. 2020
MYS	Malaysia	Mc Leod et al. 2020
GTM	Guatemala	Ellison et al. 2019
TWN	Taiwan	Beukema et al. 2018
