# Supplementary material for: Batrachochytrium salamandrivorans’ Amphibian Host Species and Invasion Range
Source: Ecohealth. 2023 Jan 7;19(4):475–86. doi: 10.1007/s10393-022-01620-9 (PMC9898388; doi:10.1007/s10393-022-01620-9)
Supplement: Supplementary file 5 — Supplementary file5 (CSV 2 kb) [file 10393_2022_1620_MOESM5_ESM.csv]

reference	wos_id	PCR	qPCR	histology	pooled	Blooi2013
Martel et al. 2020	WOS:000510781700001	T	F	F	F	F
Lastra Gonzalez et al. 2019	WOS:000473775400027	F	T	F	F	T
Grasselli et al. 2019	WOS:000467914000008	F	T	F	F	T
Cunningham et al. 2019	WOS:000460920900001	F	T	F	F	T
Yuan et al. 2018	WOS:000441238500004	F	T	F	F	T
Standish et al. 2018	WOS:000435562500001	F	T	F	F	F
Spitzen-van der Sluijs et al. 2018	WOS:000426262400053	F	T	F	F	T
Balaz et al. 2018	WOS:000425154800013	F	T	F	F	T
Parrot et al. 2017	WOS:000404153600013	F	T	F	F	T
Laking et al. 2017	WOS:000396201500001	F	T	F	F	T
Nguyen et al 2017	WOS:000417361500014	F	T	F	F	T
Wang et al. 2017	WOS:000413805800005	T	F	F	F	F
Spitzen-van der Sluijs et al. 2016	WOS:000378563900027	F	T	F	F	T
Bales et al. 2015	WOS:000350062300013	F	T	F	F	T
Gimeno et al. 2015	WOS:000357190000009	T	F	F	F	F
Zhu et al. 2014	WOS:000348581800005	T	T	T	F	F
Martel et al. 2014	WOS:000343799700048	F	T	T	F	T
Muletz et al. 2014	WOS:000339819800074	F	T	F	F	F
Blooi et al. 2013	WOS:000327147100045	F	T	F	F	T
Martel et al. 2013	WOS:000324495300049	T	T	T	F	T
Ossiboff et al. 2019	WOS:000485275300001	F	T	T	F	F
Blooi et al. 2015	WOS:000357100800001	F	T	F	F	T
Vieira et al. 2020	WOS:000569463100001	T	F	F	F	F
Iwanowicz et al. 2017	-	F	T	F	F	T
Glorioso et al. 2017	-	F	T	F	F	T
Guthrie et al. 2017	-	F	T	F	F	F
Govindarajulu et al. 2017	-	F	T	F	F	T
Newman et al. 2019	-	F	T	F	F	T
Stegen et al. 2017	WOS:000399524400037	F	T	F	F	T
Li et al. 2020a	WOS:000602254600001	F	T	F	F	T
Le et al. 2020	WOS:000593669700001	F	T	F	F	T
Hardman et al. 2020	WOS:000580488800006	F	T	F	F	T
Olivares-Miranda et al. 2020	WOS:000571651200007	F	T	F	F	T
Schultz et al. 2020	WOS:000562945100003	F	T	T	F	T
Sandvoss et al. 2020	WOS:000562945100004	F	T	F	F	T
Sachs et al. 2020	WOS:000562945100012	F	T	F	F	T
Waddle et al. 2020	WOS:000556395100009	F	T	F	F	T
Mc Leod et al. 2020	-	F	T	F	F	T
Tapley et al. 2020	-	F	T	T	T	T
Martínez-Silvestre et al. 2020	-	F	T	F	F	T
Horan et al. 2020	-	F	T	F	F	T
Lötters et al. 2020a	WOS:000562945100002	F	T	T	F	T
Schmeller et al. 2020	WOS:000562945100006	F	T	T	F	T
Ellison et al. 2019	WOS:000471204100022	F	T	F	F	T
Beukema et al. 2018	WOS:000450303700006	F	T	F	F	T
Thein et al. 2020	WOS:000562945100005	F	T	T	F	F
