# Supplementary material for: Batrachochytrium salamandrivorans’ Amphibian Host Species and Invasion Range
Source: Ecohealth. 2023 Jan 7;19(4):475–86. doi: 10.1007/s10393-022-01620-9 (PMC9898388; doi:10.1007/s10393-022-01620-9)
Supplement: Supplementary file 6 — Supplementary file6 (CSV 119 kb) [file 10393_2022_1620_MOESM6_ESM.csv]

wos_id	reference	latitude	longitude	result	location_name	iso3	coordinates_given
WOS:000510781700001	Martel et al. 2020	41.6263307332697	2.48021515514511	Bsal	Montnegre i el Corredor Natural Park	ESP	F
WOS:000473775400027	Lastra Gonzalez et al. 2019	50.0873489908265	14.4189226987743	noBsal	Prague	CZE	F
WOS:000473775400027	Lastra Gonzalez et al. 2019	NA	NA	noBsal	Moromish	MNE	F
WOS:000473775400027	Lastra Gonzalez et al. 2019	42.7452918405978	19.0618183362231	noBsal	Liverovici	MNE	F
WOS:000473775400027	Lastra Gonzalez et al. 2019	43.4256148263369	-4.0426158251849	Bsal	Suances	ESP	F
WOS:000473775400027	Lastra Gonzalez et al. 2019	43.3425000914694	-3.41708930859897	Bsal	Ampuero	ESP	F
WOS:000473775400027	Lastra Gonzalez et al. 2019	43.1619596379975	-6.0965324220866	Bsal	Teverga	ESP	F
WOS:000473775400027	Lastra Gonzalez et al. 2019	42.5560779831396	-6.73251478327239	noBsal	Carracedelo	ESP	F
WOS:000473775400027	Lastra Gonzalez et al. 2019	43.2591060599143	-4.26734117076864	Bsal	Ruente	ESP	F
WOS:000473775400027	Lastra Gonzalez et al. 2019	42.7689107547887	17.9228874642721	noBsal	lokva Majkovi	HRV	F
WOS:000473775400027	Lastra Gonzalez et al. 2019	45.6089149864822	15.7324705659059	noBsal	Crna Mlaka	HRV	F
WOS:000473775400027	Lastra Gonzalez et al. 2019	50.4989366541307	14.5283985483385	noBsal	Kokorinsko	CZE	F
WOS:000473775400027	Lastra Gonzalez et al. 2019	50.6611282948218	14.0529842572578	noBsal	Usti nad labem	CZE	F
WOS:000473775400027	Lastra Gonzalez et al. 2019	42.3992216772081	18.8187171974046	noBsal	Lovcen	MNE	F
WOS:000473775400027	Lastra Gonzalez et al. 2019	50.9811075341801	16.0442018131888	noBsal	Wawoz Lipa-Chelmy	POL	F
WOS:000473775400027	Lastra Gonzalez et al. 2019	50.8679355688311	16.6735020690012	noBsal	Sady-sleza Massif	POL	F
WOS:000473775400027	Lastra Gonzalez et al. 2019	50.444588993855	16.8757996722821	noBsal	Zloty Stok-Snieznik	POL	F
WOS:000473775400027	Lastra Gonzalez et al. 2019	50.2839211512014	17.4267396957406	noBsal	Jarnoltowek	POL	F
WOS:000473775400027	Lastra Gonzalez et al. 2019	49.8218707129813	19.0585290553652	noBsal	Bielsko-Biala	POL	F
WOS:000473775400027	Lastra Gonzalez et al. 2019	49.9256849453817	20.9448722019692	noBsal	Plesna	POL	F
WOS:000473775400027	Lastra Gonzalez et al. 2019	51.2070372202528	19.4283492819218	noBsal	Gora Kaminska	POL	F
WOS:000473775400027	Lastra Gonzalez et al. 2019	50.6667370247975	21.1544089893205	noBsal	Rakowka	POL	F
WOS:000473775400027	Lastra Gonzalez et al. 2019	49.7477451920528	21.815657571321	noBsal	Czarnorzeki	POL	F
WOS:000473775400027	Lastra Gonzalez et al. 2019	49.8445112191666	20.3720476211557	noBsal	Trzciana	POL	F
WOS:000473775400027	Lastra Gonzalez et al. 2019	49.2331923860747	22.5571556487812	noBsal	Sekowiec	POL	F
WOS:000473775400027	Lastra Gonzalez et al. 2019	49.2405226836783	22.6520773035224	noBsal	Southern Otryt	POL	F
WOS:000473775400027	Lastra Gonzalez et al. 2019	50.0600596087832	19.9341050623815	noBsal	Jagiellonian University	POL	F
WOS:000473775400027	Lastra Gonzalez et al. 2019	48.8487057688879	22.1842189092523	noBsal	Remetske Hemre	SVK	F
WOS:000473775400027	Lastra Gonzalez et al. 2019	48.8567780925641	22.299753786823	noBsal	Ruska Bystra	SVK	F
WOS:000473775400027	Lastra Gonzalez et al. 2019	48.7824901238233	20.5983174747095	noBsal	Ticha Voda	SVK	F
WOS:000473775400027	Lastra Gonzalez et al. 2019	48.863080936355	21.0927456935378	noBsal	Ruzin	SVK	F
WOS:000473775400027	Lastra Gonzalez et al. 2019	48.3404724793143	17.3112058521879	noBsal	Modra	SVK	F
WOS:000473775400027	Lastra Gonzalez et al. 2019	48.2862652190947	17.2691236124617	noBsal	Pezinok	SVK	F
WOS:000473775400027	Lastra Gonzalez et al. 2019	48.143689424024	17.1078925870368	noBsal	Bratislava	SVK	F
WOS:000473775400027	Lastra Gonzalez et al. 2019	43.4120762661535	-3.84324617130126	noBsal	Boo de Guarnizo	ESP	F
WOS:000473775400027	Lastra Gonzalez et al. 2019	43.3872098769346	-4.10678865744358	noBsal	Santillana del Mar	ESP	F
WOS:000473775400027	Lastra Gonzalez et al. 2019	43.4255949206332	-4.04233004137991	Bsal	Suances	ESP	F
WOS:000473775400027	Lastra Gonzalez et al. 2019	43.3201538611633	-4.34381880935961	noBsal	Valdaliga	ESP	F
WOS:000473775400027	Lastra Gonzalez et al. 2019	43.3452884756973	-3.49989325357398	noBsal	Voto	ESP	F
WOS:000473775400027	Lastra Gonzalez et al. 2019	43.3434757535458	-3.4143735253027	Bsal	Ampuero	ESP	F
WOS:000473775400027	Lastra Gonzalez et al. 2019	43.1554456252182	-6.1241558764537	Bsal	Teverga	ESP	F
WOS:000473775400027	Lastra Gonzalez et al. 2019	42.6079226809724	-6.80947018712624	noBsal	Villafranca del Bierzo	ESP	F
WOS:000473775400027	Lastra Gonzalez et al. 2019	42.4900715716731	-6.76170931049474	noBsal	Carucedo	ESP	F
WOS:000473775400027	Lastra Gonzalez et al. 2019	42.555909792398	-6.73279644486583	noBsal	Carracedelo	ESP	F
WOS:000473775400027	Lastra Gonzalez et al. 2019	42.5069204742575	-5.68640078420383	noBsal	Chozas de Abajo	ESP	F
WOS:000473775400027	Lastra Gonzalez et al. 2019	43.2583777265823	-4.2676606987563	Bsal	Ruente	ESP	F
WOS:000473775400027	Lastra Gonzalez et al. 2019	43.2033247661452	-4.30350160191134	noBsal	Cabuerniga	ESP	F
WOS:000473775400027	Lastra Gonzalez et al. 2019	42.9691136669161	-4.15988095780655	noBsal	Campoo-Cabuerniga	ESP	F
WOS:000473775400027	Lastra Gonzalez et al. 2019	43.1537894872077	-4.25408294813085	noBsal	Los Tojos	ESP	F
WOS:000473775400027	Lastra Gonzalez et al. 2019	43.3852591118202	-4.2919689434784	noBsal	Comillas	ESP	F
WOS:000473775400027	Lastra Gonzalez et al. 2019	43.0168795774713	-4.2410236749947	noBsal	Campoo de Suso	ESP	F
WOS:000467914000008	Grasselli et al. 2019	44.1280396701139	9.71241215523772	noBsal	Parco Nazionale delle Cinque Terre	ITA	F
WOS:000467914000008	Grasselli et al. 2019	39.2227237339139	9.12768858182105	noBsal	Sardinia (Cagliari)	ITA	F
WOS:000467914000008	Grasselli et al. 2019	42.0704517265916	14.0878161881143	noBsal	Parco Nazionale della Majella	ITA	F
WOS:000467914000008	Grasselli et al. 2019	39.9687737044127	16.183085421455	noBsal	Parco Nazionale del Pollino	ITA	F
WOS:000467914000008	Grasselli et al. 2019	46.023666367454	11.1186887583847	noBsal	Trentino Alto Adige (Trento)	ITA	F
WOS:000467914000008	Grasselli et al. 2019	44.1052067738908	9.82173662686164	noBsal	Liguria (La Spezia)	ITA	F
WOS:000460920900001	Cunningham et al. 2019	53.2406693716816	-2.45553904068526	noBsal	Cheshire	GBR	F
WOS:000460920900001	Cunningham et al. 2019	53.4811540138048	-2.24269759696448	noBsal	Greater Manchester	GBR	F
WOS:000460920900001	Cunningham et al. 2019	53.3551676537801	-2.95177300132453	noBsal	Merseyside	GBR	F
WOS:000460920900001	Cunningham et al. 2019	54.615492281511	-3.13650570758009	noBsal	Cumbria	GBR	F
WOS:000460920900001	Cunningham et al. 2019	54.9672835100068	-1.6239144538935	noBsal	Tyne and Wear	GBR	F
WOS:000460920900001	Cunningham et al. 2019	53.7492401661416	-1.65175579172979	noBsal	West Yorkshire	GBR	F
WOS:000460920900001	Cunningham et al. 2019	52.8056359795688	-2.12064531491464	noBsal	Staffordshire	GBR	F
WOS:000460920900001	Cunningham et al. 2019	52.0604348898631	-2.71535871849592	noBsal	Herefordshire	GBR	F
WOS:000460920900001	Cunningham et al. 2019	52.4806419186518	-1.89921554432256	noBsal	West Midlands	GBR	F
WOS:000460920900001	Cunningham et al. 2019	52.2578317711634	-1.42713426683385	noBsal	Warwickshire	GBR	F
WOS:000460920900001	Cunningham et al. 2019	52.7009688096572	-2.74810016244868	noBsal	Shropshire	GBR	F
WOS:000460920900001	Cunningham et al. 2019	53.1362111524276	-0.259331745929925	noBsal	Lincolnshire	GBR	F
WOS:000460920900001	Cunningham et al. 2019	52.626938143424	-1.12821776048739	noBsal	Leicestershire	GBR	F
WOS:000460920900001	Cunningham et al. 2019	52.2001802561265	0.149959637208617	noBsal	Cambridgeshire	GBR	F
WOS:000460920900001	Cunningham et al. 2019	51.7358846599489	0.489957713697965	noBsal	Essex	GBR	F
WOS:000460920900001	Cunningham et al. 2019	51.5022569422627	-0.086824539682552	noBsal	Greater London	GBR	F
WOS:000460920900001	Cunningham et al. 2019	52.1708070309703	1.0845168797528	noBsal	Suffolk	GBR	F
WOS:000460920900001	Cunningham et al. 2019	52.0038810714457	-0.968096318554462	noBsal	Buckinghamshire	GBR	F
WOS:000460920900001	Cunningham et al. 2019	51.0313995892829	-1.32697178505024	noBsal	Hampshire	GBR	F
WOS:000460920900001	Cunningham et al. 2019	50.9496283805241	0.247855274091223	noBsal	East Sussex	GBR	F
WOS:000460920900001	Cunningham et al. 2019	50.7730134031827	-2.31902380782276	noBsal	Dorset	GBR	F
WOS:000460920900001	Cunningham et al. 2019	51.4547796802829	-0.981423725727352	noBsal	Berkshire	GBR	F
WOS:000460920900001	Cunningham et al. 2019	51.2019420695897	0.756236830500347	noBsal	Kent	GBR	F
WOS:000460920900001	Cunningham et al. 2019	51.7624464392951	-0.244934149961979	noBsal	Hertfordshire	GBR	F
WOS:000460920900001	Cunningham et al. 2019	51.2462573364022	-0.42835127629834	noBsal	Surrey	GBR	F
WOS:000460920900001	Cunningham et al. 2019	51.8657802230962	-2.20094606842825	noBsal	Gloucestershire	GBR	F
WOS:000460920900001	Cunningham et al. 2019	51.3107132134457	-1.90657598520417	noBsal	Wiltshire	GBR	F
WOS:000460920900001	Cunningham et al. 2019	51.0824837412917	-2.87471761100461	noBsal	Somerset	GBR	F
WOS:000460920900001	Cunningham et al. 2019	50.7986993712457	-3.8720777962169	noBsal	Devon	GBR	F
WOS:000460920900001	Cunningham et al. 2019	57.5008293486503	-4.82033940605876	noBsal	Highland	GBR	F
WOS:000460920900001	Cunningham et al. 2019	56.7079022206934	-2.88360261517645	noBsal	Angus	GBR	F
WOS:000460920900001	Cunningham et al. 2019	55.10867732078	-3.83312175593857	noBsal	Dumfries and Galloway	GBR	F
WOS:000460920900001	Cunningham et al. 2019	51.8568854003189	-4.31010535058486	noBsal	Carmarthenshire	GBR	F
WOS:000460920900001	Cunningham et al. 2019	53.2747358433811	-4.39816538967106	noBsal	Isle of Anglesey	GBR	F
WOS:000460920900001	Cunningham et al. 2019	52.2848988820901	-3.41803580369261	noBsal	Powys	GBR	F
WOS:000460920900001	Cunningham et al. 2019	51.4345568334083	-3.37764902508707	noBsal	Vale of Glamorgan	GBR	F
WOS:000460920900001	Cunningham et al. 2019	53.1878903605106	-3.08493987264842	noBsal	Flintshire	GBR	F
WOS:000460920900001	Cunningham et al. 2019	56.1180304643462	-3.93626568803323	noBsal	Stirling	GBR	F
WOS:000460920900001	Cunningham et al. 2019	51.7776745122183	-2.88301240367723	noBsal	Monmouthshire	GBR	F
WOS:000460920900001	Cunningham et al. 2019	55.9525310953241	-3.18748803146048	noBsal	City of Edinburgh	GBR	F
WOS:000460920900001	Cunningham et al. 2019	53.1056113929844	-1.55922835549883	noBsal	Derbyshire	GBR	F
WOS:000460920900001	Cunningham et al. 2019	54.7229465019479	-6.20808422831128	noBsal	County Antrim	GBR	F
WOS:000460920900001	Cunningham et al. 2019	50.4227515452363	-4.83257219651936	noBsal	Cornwall	GBR	F
WOS:000460920900001	Cunningham et al. 2019	54.5984216307335	-7.08942355438928	noBsal	County Tyrone	GBR	F
WOS:000460920900001	Cunningham et al. 2019	54.2279392659098	-1.43847223437015	noBsal	North Yorkshire	GBR	F
WOS:000460920900001	Cunningham et al. 2019	53.120213913839	-1.04207595492266	noBsal	Nottinghamshire	GBR	F
WOS:000460920900001	Cunningham et al. 2019	55.8516853396171	-4.47724330654983	noBsal	Renfrewshire	GBR	F
WOS:000460920900001	Cunningham et al. 2019	56.2436565778824	-3.00765046692082	noBsal	Fife	GBR	F
WOS:000460920900001	Cunningham et al. 2019	50.9322387149758	-0.565061985121021	noBsal	West Sussex	GBR	F
WOS:000460920900001	Cunningham et al. 2019	55.19166649561	-2.08101272315607	noBsal	Northumberland	GBR	F
WOS:000460920900001	Cunningham et al. 2019	56.5496895938354	-3.63194872004139	noBsal	Perth and Kinross	GBR	F
WOS:000460920900001	Cunningham et al. 2019	54.3181961834265	-5.96138174790635	noBsal	County Down	GBR	F
WOS:000460920900001	Cunningham et al. 2019	53.4769763670112	-1.33026281321722	noBsal	South Yorkshire	GBR	F
WOS:000460920900001	Cunningham et al. 2019	51.621304549855	-3.94370545716788	noBsal	Swansea	GBR	F
WOS:000460920900001	Cunningham et al. 2019	52.2175817629542	-4.08444720267526	noBsal	Ceredigion	GBR	F
WOS:000441238500004	Yuan et al. 2018	24.1086557212183	99.6448395550882	Bsal	Yunnan Yongde Daxueshan	CHN	F
WOS:000441238500004	Yuan et al. 2018	25.8678598799812	101.99866637814	Bsal	Yunnan Chuxiong Zixishan	CHN	F
WOS:000441238500004	Yuan et al. 2018	25.226708991643	103.204852609907	Bsal	Yunnan Kumming Qipanshan	CHN	F
WOS:000441238500004	Yuan et al. 2018	23.3614092028112	103.159650291452	noBsal	Yunnan Honghe Gejiu	CHN	F
WOS:000441238500004	Yuan et al. 2018	22.8800778345274	102.264356216412	noBsal	Yunnan Honghe Huanglianshan	CHN	F
WOS:000441238500004	Yuan et al. 2018	22.673130017847	103.871036791645	noBsal	Yunnan Honghe Hekou	CHN	F
WOS:000441238500004	Yuan et al. 2018	27.2074138516355	105.004797338818	noBsal	Guizhou Bijie Gonglongping	CHN	F
WOS:000441238500004	Yuan et al. 2018	27.4113741856311	105.506189908664	noBsal	Guizhou Bijie Tianqingqiao	CHN	F
WOS:000441238500004	Yuan et al. 2018	24.3249972030038	109.417292113739	noBsal	Guangxi Ninming Nanan	CHN	F
WOS:000441238500004	Yuan et al. 2018	24.0983277377651	107.690515064153	noBsal	Guangxi Hechi Qibainong	CHN	F
WOS:000441238500004	Yuan et al. 2018	24.8357528285723	108.956854204532	noBsal	Guangxi Hechi Chuanshan	CHN	F
WOS:000441238500004	Yuan et al. 2018	25.2478813545943	107.905150314428	noBsal	Guizhou Libo Wengang	CHN	F
WOS:000441238500004	Yuan et al. 2018	26.3821448765223	108.108649579777	noBsal	Guizhou Leishan Leigongpin	CHN	F
WOS:000441238500004	Yuan et al. 2018	26.3838242838361	108.207442697155	noBsal	Guizhou Leishan Leigongshan	CHN	F
WOS:000441238500004	Yuan et al. 2018	25.7292303185262	109.864354725844	noBsal	Gaungxi Guilin Huaping	CHN	F
WOS:000441238500004	Yuan et al. 2018	25.8240179675044	111.014399950915	noBsal	Gaungxi Guilin Maoershan Gaozi	CHN	F
WOS:000441238500004	Yuan et al. 2018	24.8883782245354	111.245249950589	noBsal	Guangxi Hezhou Gaozhai	CHN	F
WOS:000441238500004	Yuan et al. 2018	25.6824219874201	118.185790335518	noBsal	Fujian Dehua Daiyunshan	CHN	F
WOS:000441238500004	Yuan et al. 2018	24.8669075152902	107.120441120106	noBsal	Guangxi Dayaoshan Mengshanlu	CHN	F
WOS:000441238500004	Yuan et al. 2018	24.8419044571866	111.095213043149	noBsal	Guangxi Gongcheng Huangpin	CHN	F
WOS:000441238500004	Yuan et al. 2018	24.7599884258989	111.102726402062	noBsal	Guangxi Gongcheng Sanlian	CHN	F
WOS:000441238500004	Yuan et al. 2018	24.6506716420118	111.278874583257	noBsal	Guangxi Hezhou Gaozhai	CHN	F
WOS:000441238500004	Yuan et al. 2018	25.0177289120404	111.238898506428	noBsal	Guangxi Hezhou Gaoba	CHN	F
WOS:000441238500004	Yuan et al. 2018	24.686121330026	111.14808295052	Bsal	Gaungxi Hezhou Sifang Shishan	CHN	F
WOS:000441238500004	Yuan et al. 2018	22.8009158196912	108.329302225673	noBsal	Guangong Ludong Nanchong	CHN	F
WOS:000441238500004	Yuan et al. 2018	22.8009158196912	108.329302225673	Bsal	Guangong Ludong Nanchong farm	CHN	F
WOS:000441238500004	Yuan et al. 2018	22.6252276681052	110.165048914096	Bsal	Guangong Xixuan Dawuling	CHN	F
WOS:000441238500004	Yuan et al. 2018	22.6385320911696	114.26441925115	noBsal	Guangong Shenzheng Yangmeiken	CHN	F
WOS:000441238500004	Yuan et al. 2018	22.5831242805024	114.247602360193	Bsal	Guangong Shenzheng Wutongshan	CHN	F
WOS:000441238500004	Yuan et al. 2018	24.6724715430048	115.400303049835	noBsal	Guangdong Peak of Tongguzhang	CHN	F
WOS:000441238500004	Yuan et al. 2018	24.6724715430048	115.400303049835	noBsal	Guangdong Tongguzhang Kengwei	CHN	F
WOS:000441238500004	Yuan et al. 2018	26.5423889295204	114.116708697213	noBsal	Jiangxi Jinggangshan Suangma	CHN	F
WOS:000441238500004	Yuan et al. 2018	26.7845449701925	114.109157951264	noBsal	Jiangxi Yongxin Qixiling	CHN	F
WOS:000441238500004	Yuan et al. 2018	25.6640462439588	118.207634781551	noBsal	Fujian Dehua Lianhuachi	CHN	F
WOS:000441238500004	Yuan et al. 2018	25.6824606631515	118.185833250865	noBsal	Fujian Dehua Daiyunshan	CHN	F
WOS:000441238500004	Yuan et al. 2018	27.7353052439585	117.641202866968	noBsal	Fujian Wuyishan Guadun	CHN	F
WOS:000441238500004	Yuan et al. 2018	28.7432562551198	118.628610755216	noBsal	Zhejiang Zherong Jiulongjin	CHN	F
WOS:000441238500004	Yuan et al. 2018	27.2155523110479	119.891750433403	Bsal	Fujian Zherong Longxi	CHN	F
WOS:000441238500004	Yuan et al. 2018	27.1268205754113	120.224676971325	noBsal	Fujian Fuding Taimushan	CHN	F
WOS:000441238500004	Yuan et al. 2018	27.2300733325588	120.184781294656	noBsal	Fujian Fuding Jinfengsi	CHN	F
WOS:000441238500004	Yuan et al. 2018	27.7521854446085	119.647071613014	Bsal	Zhejiang Lishui Jingning Jingnan	CHN	F
WOS:000441238500004	Yuan et al. 2018	29.779859646145	121.632930692173	noBsal	Zhejiang Ningbo Yinzhou	CHN	F
WOS:000441238500004	Yuan et al. 2018	29.5630346064022	121.689005783042	noBsal	Zhejiang Ningbo Baixi	CHN	F
WOS:000441238500004	Yuan et al. 2018	30.307091394016	120.135740333078	noBsal	Zhejiang Hangzhou	CHN	F
WOS:000441238500004	Yuan et al. 2018	31.8462250353762	117.273807732368	noBsal	Anhui Qianxian Hongxinxiang	CHN	F
WOS:000441238500004	Yuan et al. 2018	29.1231262657285	117.363956121478	noBsal	Jiangxi Pingle Hongyancun	CHN	F
WOS:000441238500004	Yuan et al. 2018	29.4289906416476	115.896232698333	Bsal	Jiangxi Jiujiang Guankoucun	CHN	F
WOS:000441238500004	Yuan et al. 2018	29.6624603036053	109.823708698429	noBsal	Hunan Zhangjiajie Badagongshan	CHN	F
WOS:000441238500004	Yuan et al. 2018	27.8168328376603	110.112975675517	noBsal	Anhui Yaoluping	CHN	F
WOS:000441238500004	Yuan et al. 2018	41.100045189954	123.0056654539	noBsal	Liaoling Anshan	CHN	F
WOS:000435562500001	Standish et al. 2018	43.8267754717063	-91.2464497324339	noBsal	La Crosse Wisconsin	USA	F
WOS:000426262400053	Spitzen-van der Sluijs et al. 2018	50.9282147990529	5.75196392182359	Bsal	location near Bunderbos	NLD	F
WOS:000425154800013	Balaz et al. 2018	50.1299384996924	14.4041132671395	noBsal	small stream, tributary of Vltava River	CZE	T
WOS:000425154800013	Balaz et al. 2018	50.1448598549998	14.3844912689703	noBsal	unnamed tributary of Uneticky potok	CZE	T
WOS:000425154800013	Balaz et al. 2018	50.1698898514044	14.3774289978079	noBsal	unnamed tributary of Vltava River	CZE	T
WOS:000425154800013	Balaz et al. 2018	50.1707048512874	14.3447518112983	noBsal	unnamed tributary of Podmoransky potok	CZE	T
WOS:000425154800013	Balaz et al. 2018	49.9560727847394	14.4114229977988	noBsal	tributary of Vltava River	CZE	T
WOS:000425154800013	Balaz et al. 2018	49.9305340730889	14.3903502689612	noBsal	near confluence with Zvolsky potok	CZE	T
WOS:000425154800013	Balaz et al. 2018	49.9612358813366	14.3928279977991	noBsal	unnamed tributary of Vltava River	CZE	T
WOS:000425154800013	Balaz et al. 2018	49.9437749794123	14.4133594554714	noBsal	unnamed tributary of Vltava River	CZE	T
WOS:000425154800013	Balaz et al. 2018	50.0704358656827	14.4210877266402	noBsal	artificial pond in botanic garden	CZE	T
WOS:000404153600013	Parrot et al. 2017	46.2133797122696	8.91512214084657	noBsal	Starlarescio	CHE	F
WOS:000404153600013	Parrot et al. 2017	46.1613681419043	9.00982986191299	noBsal	Camorino	CHE	F
WOS:000404153600013	Parrot et al. 2017	46.1790018357247	8.7132084442566	noBsal	Golino	CHE	F
WOS:000404153600013	Parrot et al. 2017	45.9281253667714	9.01899326879774	noBsal	M. Generoso	CHE	F
WOS:000404153600013	Parrot et al. 2017	-13.0218109500923	-71.4599495068018	noBsal	Kosñipata	PER	F
WOS:000404153600013	Parrot et al. 2017	-12.9097635204203	-71.4039142340762	noBsal	Pillcopata	PER	F
WOS:000404153600013	Parrot et al. 2017	-12.6181617256995	-73.8568538435585	noBsal	Piñi Piñi	PER	F
WOS:000404153600013	Parrot et al. 2017	35.6529809979713	-83.5071404072621	noBsal	Great Smoky	USA	F
WOS:000404153600013	Parrot et al. 2017	35.2880758247517	-83.6664293990201	noBsal	Nantahala	USA	F
WOS:000396201500001	Laking et al. 2017	21.2827144684862	106.196314095307	Bsal	Bac Giang	VNM	F
WOS:000396201500001	Laking et al. 2017	21.1430554350761	107.202066077349	noBsal	Qiang Ninh	VNM	F
WOS:000396201500001	Laking et al. 2017	21.8517266560339	106.762107945788	noBsal	Lang Son	VNM	F
WOS:000396201500001	Laking et al. 2017	22.9473459965625	105.675000840069	Bsal	Cao Bang Bao Lac	VNM	F
WOS:000396201500001	Laking et al. 2017	22.6355820421642	106.25218216359	noBsal	Cao Bang	VNM	F
WOS:000396201500001	Laking et al. 2017	22.6377690871224	105.925286352648	noBsal	Nguyen Binh	VNM	F
WOS:000396201500001	Laking et al. 2017	22.7550627138383	105.34171733071	noBsal	Ha Giang Bac Me	VNM	F
WOS:000396201500001	Laking et al. 2017	23.0945930692421	104.953712725724	Bsal	Ha Giang Quan Ba	VNM	F
WOS:000396201500001	Laking et al. 2017	22.266335709532	104.892879274285	noBsal	Ha Giang Bac Quang	VNM	F
WOS:000396201500001	Laking et al. 2017	22.3136242165601	103.166271688011	noBsal	Lai Chau	VNM	F
WOS:000396201500001	Laking et al. 2017	21.3162782507338	103.912404724012	noBsal	Son La	VNM	F
WOS:000396201500001	Laking et al. 2017	20.7056219210872	105.321430278502	Bsal	Hoa Binh	VNM	F
WOS:000396201500001	Laking et al. 2017	22.1340972044916	105.833108750114	Bsal	Bac Kan	VNM	F
WOS:000396201500001	Laking et al. 2017	22.4459482938319	103.995484747165	Bsal	Lao Cai	VNM	F
WOS:000396201500001	Laking et al. 2017	21.451313794918	105.646015109547	Bsal	Tam Dao	VNM	F
WOS:000417361500014	Nguyen et al 2017	22.3385169836173	103.846399515982	Bsal	Sa Pa Lao Cai	VNM	F
WOS:000413805800005	Wang et al. 2017	29.704	94.729	noBsal	Nyingchi-1	CHN	T
WOS:000413805800005	Wang et al. 2017	29.613	94.622	noBsal	Nyingchi-2	CHN	T
WOS:000413805800005	Wang et al. 2017	29.671	94.335	noBsal	Nyingchi-3	CHN	T
WOS:000413805800005	Wang et al. 2017	29.836	91.718	noBsal	Lhasa-1	CHN	T
WOS:000413805800005	Wang et al. 2017	29.378	90.829	noBsal	Lhasa-2	CHN	T
WOS:000413805800005	Wang et al. 2017	33.573	102.936	noBsal	Ruoergai	CHN	T
WOS:000413805800005	Wang et al. 2017	37.147	100.541	noBsal	Qinghai1	CHN	T
WOS:000413805800005	Wang et al. 2017	37.266	96.941	noBsal	Qinghai2	CHN	T
WOS:000413805800005	Wang et al. 2017	38.213	100.057	noBsal	Qinghai3	CHN	T
WOS:000413805800005	Wang et al. 2017	36.274	100.615	noBsal	Qinghai4	CHN	T
WOS:000413805800005	Wang et al. 2017	33.132	97.35	noBsal	Qinghai5	CHN	T
WOS:000413805800005	Wang et al. 2017	35.029	101.468	noBsal	Qinghai6	CHN	T
WOS:000413805800005	Wang et al. 2017	35.251	100.578	noBsal	Qinghai7	CHN	T
WOS:000413805800005	Wang et al. 2017	36.649	101.652	noBsal	Qinghai8	CHN	T
WOS:000413805800005	Wang et al. 2017	33.527	100.935	noBsal	Qinghai9	CHN	T
WOS:000413805800005	Wang et al. 2017	34.123	95.796	noBsal	Qinghai10	CHN	T
WOS:000413805800005	Wang et al. 2017	27.713	89.156	noBsal	Tibet1	CHN	T
WOS:000413805800005	Wang et al. 2017	31.593	98.389	noBsal	Tibet2	CHN	T
WOS:000413805800005	Wang et al. 2017	28.332	91.941	noBsal	Tibet3	CHN	T
WOS:000413805800005	Wang et al. 2017	29.675	89.085	noBsal	Tibet4	CHN	T
WOS:000413805800005	Wang et al. 2017	30.215	97.296	noBsal	Tibet5	CHN	T
WOS:000413805800005	Wang et al. 2017	27.792	88.999	noBsal	Tibet6	CHN	T
WOS:000413805800005	Wang et al. 2017	29.679	98.592	noBsal	Tibet7	CHN	T
WOS:000413805800005	Wang et al. 2017	29.33	95.332	noBsal	Tibet8	CHN	T
WOS:000413805800005	Wang et al. 2017	31.133	97.175	noBsal	Tibet9	CHN	T
WOS:000413805800005	Wang et al. 2017	31.218	96.6	noBsal	Tibet10	CHN	T
WOS:000413805800005	Wang et al. 2017	27.995	91.956	noBsal	Tibet11	CHN	T
WOS:000413805800005	Wang et al. 2017	29.643	94.356	noBsal	Tibet12	CHN	T
WOS:000413805800005	Wang et al. 2017	29.854	95.767	noBsal	Tibet13	CHN	T
WOS:000413805800005	Wang et al. 2017	28.782	89.289	noBsal	Tibet14	CHN	T
WOS:000413805800005	Wang et al. 2017	29.644	91.176	noBsal	Tibet15	CHN	T
WOS:000413805800005	Wang et al. 2017	NA	NA	noBsal	Tibet16	CHN	F
WOS:000378563900027	Spitzen-van der Sluijs et al. 2016	50.914167	5.749722	Bsal	Bunderbos	NLD	F
WOS:000378563900027	Spitzen-van der Sluijs et al. 2016	50.8550336973885	5.96676967734334	Bsal	Putberg	NLD	F
WOS:000378563900027	Spitzen-van der Sluijs et al. 2016	50.8801592669895	5.75344926975538	Bsal	Meerssen	NLD	F
WOS:000378563900027	Spitzen-van der Sluijs et al. 2016	50.8919311119529	6.0733061978387	Bsal	Wormdal	NLD	F
WOS:000378563900027	Spitzen-van der Sluijs et al. 2016	51.0949337347907	5.89455057363193	Bsal	Pepinusbeekdal	NLD	F
WOS:000378563900027	Spitzen-van der Sluijs et al. 2016	51.8119658236917	5.92646089382995	Bsal	Berg en Dal	NLD	F
WOS:000378563900027	Spitzen-van der Sluijs et al. 2016	50.7702860741049	5.94443086890185	Bsal	Vijlenerbosch	NLD	F
WOS:000378563900027	Spitzen-van der Sluijs et al. 2016	50.6071875558345	6.10332380464168	Bsal	Eupen	BEL	F
WOS:000378563900027	Spitzen-van der Sluijs et al. 2016	50.4542545567424	6.12214196576996	Bsal	Robertvile	BEL	F
WOS:000378563900027	Spitzen-van der Sluijs et al. 2016	50.6330505244165	5.56937999263222	Bsal	Liege	BEL	F
WOS:000378563900027	Spitzen-van der Sluijs et al. 2016	51.0952569630658	4.50813658041498	Bsal	Duffel	BEL	F
WOS:000378563900027	Spitzen-van der Sluijs et al. 2016	50.7293987442367	6.34618559781021	Bsal	Weisse Wehe	DEU	F
WOS:000378563900027	Spitzen-van der Sluijs et al. 2016	50.7071996403083	6.26892952479521	Bsal	Solchbachtal	DEU	F
WOS:000378563900027	Spitzen-van der Sluijs et al. 2016	50.5740372521435	6.28309826896754	Bsal	Belgenbachtal	DEU	F
WOS:000350062300013	Bales et al. 2015	39.955423619181	-82.9684033239258	noBsal	Ohaio	USA	F
WOS:000350062300013	Bales et al. 2015	37.4257695474984	-78.478781556877	noBsal	Virginia	USA	F
WOS:000350062300013	Bales et al. 2015	40.8380483672954	-77.8598514536904	noBsal	Pennsylvania	USA	F
WOS:000350062300013	Bales et al. 2015	40.6950670003261	-74.014054360093	noBsal	New York	USA	F
WOS:000357190000009	Gimeno et al. 2015	47.77921	13.09324	noBsal	Salzburg Aigen Glasbach	AUT	T
WOS:000357190000009	Gimeno et al. 2015	47.79978	13.10501	noBsal	Salzburg Gaisberg	AUT	T
WOS:000357190000009	Gimeno et al. 2015	47.76192	13.09186	noBsal	Elsbethen Schaferlberg	AUT	T
WOS:000357190000009	Gimeno et al. 2015	47.48147	13.19751	noBsal	Werfen Kalcherbauer	AUT	T
WOS:000357190000009	Gimeno et al. 2015	47.71237	13.62102	noBsal	Bad Ischl Reiterndorf	AUT	T
WOS:000357190000009	Gimeno et al. 2015	47.87528	13.26833	noBsal	Thalgau Kolomannsberg	AUT	T
WOS:000357190000009	Gimeno et al. 2015	47.88389	13.24111	noBsal	Thalgau Grosse Plaike	AUT	T
WOS:000357190000009	Gimeno et al. 2015	47.89778	13.235	noBsal	Henndorf Lichtentann	AUT	T
WOS:000348581800005	Zhu et al. 2014	39.8742866761069	116.412521300332	noBsal	Bejing province	CHN	F
WOS:000348581800005	Zhu et al. 2014	47.3462654749843	128.388559683101	noBsal	Heilongjiang province	CHN	F
WOS:000348581800005	Zhu et al. 2014	31.224998415529	112.314990601843	noBsal	Hubei province	CHN	F
WOS:000348581800005	Zhu et al. 2014	27.6946568656217	111.709397784214	noBsal	Hunan province	CHN	F
WOS:000348581800005	Zhu et al. 2014	43.9083417115166	126.207947637875	noBsal	Jilin province	CHN	F
WOS:000348581800005	Zhu et al. 2014	41.1843705636278	123.868779178342	noBsal	Liaoning province	CHN	F
WOS:000348581800005	Zhu et al. 2014	31.1802623118152	102.804223200985	noBsal	Sichuan province	CHN	F
WOS:000348581800005	Zhu et al. 2014	40.3741592418259	85.7863929516955	noBsal	Xinjiang province	CHN	F
WOS:000348581800005	Zhu et al. 2014	24.4006593984606	101.242579972648	noBsal	Yunnan province	CHN	F
WOS:000348581800005	Zhu et al. 2014	29.2714073204183	120.141976070267	noBsal	Zhejiang Province	CHN	F
WOS:000343799700048	Martel et al. 2014	52.1715181112028	5.54122478931754	Bsal	The Netherlands	NLD	F
WOS:000343799700048	Martel et al. 2014	50.5028750945514	4.72657448235534	Bsal	Belgium	BEL	F
WOS:000343799700048	Martel et al. 2014	39.5207488829323	-3.44182737823853	noBsal	Spain	ESP	F
WOS:000343799700048	Martel et al. 2014	46.7160226643844	2.33830320586881	noBsal	France	FRA	F
WOS:000343799700048	Martel et al. 2014	46.7588143560819	7.94346287488546	noBsal	Switzerland	CHE	F
WOS:000343799700048	Martel et al. 2014	38.9116820801815	35.6219236819764	noBsal	Turkey	TUR	F
WOS:000343799700048	Martel et al. 2014	31.9831358541427	-6.3728714454801	noBsal	Morocco	MAR	F
WOS:000343799700048	Martel et al. 2014	47.5931712542545	14.189553752448	noBsal	Austria	AUT	F
WOS:000343799700048	Martel et al. 2014	51.0898460553751	10.5362928200401	noBsal	Germany	DEU	F
WOS:000343799700048	Martel et al. 2014	42.9654289797819	12.4587226025716	noBsal	Italy	ITA	F
WOS:000343799700048	Martel et al. 2014	14.2483300750032	108.417895384391	Bsal	Vietnam	VNM	F
WOS:000343799700048	Martel et al. 2014	34.3366501860894	103.23931134352	noBsal	China	CHN	F
WOS:000343799700048	Martel et al. 2014	36.235621043944	138.853449506675	Bsal	Japan	JPN	F
WOS:000343799700048	Martel et al. 2014	19.2955113101188	103.012621695567	noBsal	Laos	LAO	F
WOS:000343799700048	Martel et al. 2014	15.523310441962	100.918457314812	Bsal	Thailand	THA	F
WOS:000343799700048	Martel et al. 2014	8.49091154132992	-80.1753247749106	noBsal	Panama	PAN	F
WOS:000343799700048	Martel et al. 2014	40.1919147296912	-89.364734965177	noBsal	Illinois	USA	F
WOS:000343799700048	Martel et al. 2014	40.7127653970441	-73.9934572339204	noBsal	New York	USA	F
WOS:000343799700048	Martel et al. 2014	34.1774130318498	-111.590350432524	noBsal	Arizona	USA	F
WOS:000343799700048	Martel et al. 2014	36.8061694825576	-81.088481869617	noBsal	Appalachians	USA	F
WOS:000343799700048	Martel et al. 2014	35.7115998052079	-86.7396097642479	noBsal	Tennessee	USA	F
WOS:000339819800074	Muletz et al. 2014	35.3811	-83.9842	noBsal	Naked Ground	USA	T
WOS:000339819800074	Muletz et al. 2014	35.3314	-83.6672	noBsal	Sassafras Gap	USA	T
WOS:000339819800074	Muletz et al. 2014	35.3242	-83.6847	noBsal	Bartram Trail A	USA	T
WOS:000339819800074	Muletz et al. 2014	39.6619	-77.4769	noBsal	Manahan Road	USA	T
WOS:000339819800074	Muletz et al. 2014	39.6539	-77.4875	noBsal	Foxville Deerfield Road	USA	T
WOS:000339819800074	Muletz et al. 2014	38.5563	-78.3911	noBsal	Hawksbill	USA	T
WOS:000339819800074	Muletz et al. 2014	37.4286	-80.4964	noBsal	White Rocks Camp Ground	USA	T
WOS:000339819800074	Muletz et al. 2014	37.4228	-80.5047	noBsal	Mountain Lake Road A	USA	T
WOS:000339819800074	Muletz et al. 2014	37.3906	-80.5086	noBsal	War Spur Trail Head	USA	T
WOS:000339819800074	Muletz et al. 2014	37.4208	-80.5097	noBsal	Moutain Lake Road B	USA	T
WOS:000339819800074	Muletz et al. 2014	37.4161	-80.5097	noBsal	Appalachian Trail/Wind Rock	USA	T
WOS:000339819800074	Muletz et al. 2014	37.3883	-80.5108	noBsal	War Spur A	USA	T
WOS:000339819800074	Muletz et al. 2014	37.415	-80.515	noBsal	Potts Mountain Trail	USA	T
WOS:000339819800074	Muletz et al. 2014	37.4156	-80.5194	noBsal	Mountain Lake Road C	USA	T
WOS:000339819800074	Muletz et al. 2014	37.4122	-80.5228	noBsal	Wind Rock	USA	T
WOS:000339819800074	Muletz et al. 2014	37.4036	-80.5497	noBsal	Appalachian Trail to Butt Mtn	USA	T
WOS:000339819800074	Muletz et al. 2014	37.3936	-80.5922	noBsal	Butt Mountain C	USA	T
WOS:000339819800074	Muletz et al. 2014	37.3836	-80.6075	noBsal	Butt Mountain A	USA	T
WOS:000339819800074	Muletz et al. 2014	37.3706	-80.6125	noBsal	Butt Mountain B	USA	T
WOS:000339819800074	Muletz et al. 2014	37.2489	-80.8633	noBsal	Dismal Creek Rd.	USA	T
WOS:000339819800074	Muletz et al. 2014	37.1494	-81.2003	noBsal	Round Mtn	USA	T
WOS:000339819800074	Muletz et al. 2014	36.7144	-81.4728	noBsal	Hurricane X Iron Mtn Trails	USA	T
WOS:000339819800074	Muletz et al. 2014	36.6578	-81.5569	noBsal	Deep Gap Spring	USA	T
WOS:000339819800074	Muletz et al. 2014	36.6567	-81.5889	noBsal	White Top Mountain Smyth Co.	USA	T
WOS:000339819800074	Muletz et al. 2014	36.6306	-81.5894	noBsal	White Top Mountain Road	USA	T
WOS:000339819800074	Muletz et al. 2014	36.6389	-81.6069	noBsal	White Top Mountain	USA	T
WOS:000339819800074	Muletz et al. 2014	36.6994	-81.6239	noBsal	Iron Mtn. Rhododendron Stream	USA	T
WOS:000339819800074	Muletz et al. 2014	36.6953	-81.6344	noBsal	Lum/Iron Mountain	USA	T
WOS:000339819800074	Muletz et al. 2014	36.6653	-81.7025	noBsal	Rust/Iron Mountain	USA	T
WOS:000339819800074	Muletz et al. 2014	36.6747	-81.7042	noBsal	Rush trail and Sawmill Pond	USA	T
WOS:000339819800074	Muletz et al. 2014	36.6844	-81.7067	noBsal	Saw Mill Ridge	USA	T
WOS:000339819800074	Muletz et al. 2014	36.665	-81.7175	noBsal	Feather Camp Ridge	USA	T
WOS:000339819800074	Muletz et al. 2014	36.1372	-82.1717	noBsal	Hughes Gap	USA	T
WOS:000339819800074	Muletz et al. 2014	36.11	-82.3611	noBsal	Indian Grave Gap	USA	T
WOS:000339819800074	Muletz et al. 2014	36.0328	-82.4258	noBsal	Spivey Gap	USA	T
WOS:000339819800074	Muletz et al. 2014	35.9542	-82.5594	noBsal	Sam's Gap Appalachian Trail	USA	T
WOS:000339819800074	Muletz et al. 2014	36.0319	-82.7028	noBsal	White Cliff	USA	T
WOS:000339819800074	Muletz et al. 2014	36.7144	-81.4728	noBsal	Hurricane X Iron Mtn Trails	USA	T
WOS:000339819800074	Muletz et al. 2014	36.6653	-81.7025	noBsal	Rust/Iron Mountain	USA	T
WOS:000339819800074	Muletz et al. 2014	36.6747	-81.7042	noBsal	Rush trail and Sawmill Pond	USA	T
WOS:000339819800074	Muletz et al. 2014	36.1372	-82.1717	noBsal	Hughes Gap	USA	T
WOS:000339819800074	Muletz et al. 2014	36.11	-82.3611	noBsal	Indian Grave Gap	USA	T
WOS:000339819800074	Muletz et al. 2014	35.9542	-82.5594	noBsal	Sam's Gap Appalachian Trail	USA	T
WOS:000339819800074	Muletz et al. 2014	35.3314	-83.6672	noBsal	Sassafras Gap	USA	T
WOS:000339819800074	Muletz et al. 2014	35.3222	-83.6864	noBsal	Bartram Trail B	USA	T
WOS:000339819800074	Muletz et al. 2014	36.0328	-82.4258	noBsal	Spivey Gap	USA	T
WOS:000339819800074	Muletz et al. 2014	39.6539	-77.4875	noBsal	Foxville Deerfield Road	USA	T
WOS:000339819800074	Muletz et al. 2014	37.4286	-80.4964	noBsal	White Rocks Camp Ground	USA	T
WOS:000339819800074	Muletz et al. 2014	37.4228	-80.5047	noBsal	Mountain Lake Road A	USA	T
WOS:000339819800074	Muletz et al. 2014	37.3906	-80.5086	noBsal	War Spur Trail Head	USA	T
WOS:000339819800074	Muletz et al. 2014	37.4161	-80.5097	noBsal	Appalachian Trail/Wind Rock	USA	T
WOS:000339819800074	Muletz et al. 2014	37.3883	-80.5108	noBsal	War Spur A	USA	T
WOS:000339819800074	Muletz et al. 2014	37.415	-80.515	noBsal	Potts Mountain Trail	USA	T
WOS:000339819800074	Muletz et al. 2014	37.4156	-80.5194	noBsal	Mountain Lake Road C	USA	T
WOS:000339819800074	Muletz et al. 2014	37.4122	-80.5228	noBsal	Wind Rock	USA	T
WOS:000339819800074	Muletz et al. 2014	37.3936	-80.5922	noBsal	Butt Mountain C	USA	T
WOS:000339819800074	Muletz et al. 2014	37.3836	-80.6075	noBsal	Butt Mountain A	USA	T
WOS:000339819800074	Muletz et al. 2014	37.3706	-80.6125	noBsal	Butt Mountain B	USA	T
WOS:000339819800074	Muletz et al. 2014	37.2489	-80.8633	noBsal	Dismal Creek Rd.	USA	T
WOS:000339819800074	Muletz et al. 2014	37.1494	-81.2003	noBsal	Round Mtn	USA	T
WOS:000339819800074	Muletz et al. 2014	36.8119	-81.4208	noBsal	Mt. Rogers National Recreation Area	USA	T
WOS:000339819800074	Muletz et al. 2014	35.63889	-83.7478	noBsal	White Oak Sinks	USA	T
WOS:000339819800074	Muletz et al. 2014	36.6578	-81.5569	noBsal	Deep Gap Spring	USA	T
WOS:000339819800074	Muletz et al. 2014	36.6389	-81.6069	noBsal	White Top Mountain	USA	T
WOS:000339819800074	Muletz et al. 2014	35.71561	-82.2347	noBsal	Blue Ridge Pkwy	USA	T
WOS:000339819800074	Muletz et al. 2014	36.0319	-82.7028	noBsal	White Cliff	USA	T
WOS:000339819800074	Muletz et al. 2014	36.8119	-81.4208	noBsal	Mt. Rogers National Recreation Area	USA	T
WOS:000339819800074	Muletz et al. 2014	36.7144	-81.4728	noBsal	Hurricane X Iron Mtn Trails	USA	T
WOS:000339819800074	Muletz et al. 2014	36.6567	-81.5889	noBsal	White Top Mountain Smyth Co.	USA	T
WOS:000339819800074	Muletz et al. 2014	36.6306	-81.5894	noBsal	White Top Mountain Road	USA	T
WOS:000339819800074	Muletz et al. 2014	36.6953	-81.6344	noBsal	Lum/Iron Mountain	USA	T
WOS:000339819800074	Muletz et al. 2014	36.6653	-81.7025	noBsal	Rust/Iron Mountain	USA	T
WOS:000339819800074	Muletz et al. 2014	36.6747	-81.7042	noBsal	Rush trail and Sawmill Pond	USA	T
WOS:000339819800074	Muletz et al. 2014	35.69972	-83.0981	noBsal	Mt. Sterling A	USA	T
WOS:000339819800074	Muletz et al. 2014	35.70333	-83.11	noBsal	Mt. Sterling C	USA	T
WOS:000339819800074	Muletz et al. 2014	35.63639	-83.4947	noBsal	Chimney Picnic Area	USA	T
WOS:000339819800074	Muletz et al. 2014	35.63889	-83.7478	noBsal	White Oak Sinks	USA	T
WOS:000339819800074	Muletz et al. 2014	35.52083	-83.8544	noBsal	Gregory Bald B	USA	T
WOS:000339819800074	Muletz et al. 2014	38.5563	-78.3911	noBsal	Hawksbill	USA	T
WOS:000339819800074	Muletz et al. 2014	35.69972	-83.0981	noBsal	Mt. Sterling A	USA	T
WOS:000339819800074	Muletz et al. 2014	35.70111	-83.1086	noBsal	Mt. Sterling B	USA	T
WOS:000339819800074	Muletz et al. 2014	35.63639	-83.4947	noBsal	Chimney Picnic Area	USA	T
WOS:000339819800074	Muletz et al. 2014	35.51667	-83.8819	noBsal	Gregory Bald E	USA	T
WOS:000339819800074	Muletz et al. 2014	35.4164	-83.9736	noBsal	Big Fat Gap	USA	T
WOS:000339819800074	Muletz et al. 2014	36.6578	-81.5569	noBsal	Deep Gap Spring	USA	T
WOS:000339819800074	Muletz et al. 2014	36.11	-82.3611	noBsal	Indian Grave Gap	USA	T
WOS:000339819800074	Muletz et al. 2014	36.6653	-81.7025	noBsal	Rust/Iron Mountain	USA	T
WOS:000339819800074	Muletz et al. 2014	36.665	-81.7175	noBsal	Feather Camp Ridge	USA	T
WOS:000339819800074	Muletz et al. 2014	35.8083	-82.3481	noBsal	Big Butt Trail	USA	T
WOS:000339819800074	Muletz et al. 2014	36.11	-82.3611	noBsal	Indian Grave Gap	USA	T
WOS:000339819800074	Muletz et al. 2014	35.9542	-82.5594	noBsal	Sam's Gap Appalachian Trail	USA	T
WOS:000327147100045	Blooi et al. 2013	50.9166687643833	5.74998007060766	Bsal	Bunderbos Netherlands	NLD	T
WOS:000327147100045	Blooi et al. 2013	50.9501089225599	3.71666951662365	Bsal	Merelbeke Belgium	BEL	T
WOS:000327147100045	Blooi et al. 2013	50.8333536078304	5.78334402667279	noBsal	Rooth Netherlands	BEL	T
WOS:000324495300049	Martel et al. 2013	50.953611	3.720833	noBsal	Merelbeke Belgium	BEL	T
WOS:000324495300049	Martel et al. 2013	50.914167	5.749722	Bsal	Bunderbos Netherlands	NLD	T
WOS:000485275300001	Ossiboff et al. 2019	39.0460005995785	-76.6399006879718	noBsal	Maryland	USA	F
WOS:000569463100001	Vieira et al. 2020	29.8717711567661	-97.9373129323679	noBsal	San Marcos Texas	USA	F
-	Iwanowicz et al. 2017	44.9340479801307	-122.926649938838	noBsal	Willamette Valley	USA	F
-	Glorioso et al. 2017	30.3933226948498	-89.8949689013035	noBsal	Bayou Lacombe	USA	F
-	Glorioso et al. 2017	37.0624	-76.4317	noBsal	Sandy Bottom Nature Park	USA	T
-	Glorioso et al. 2017	37.1816	-76.5177	noBsal	Grafton Ponds Natural Area Reserve	USA	T
-	Glorioso et al. 2017	36.5795	76.1529	noBsal	Northwest River Park	USA	T
-	Govindarajulu et al. 2017	48.585	-124.3499	noBsal	Fairy Lake	CAN	F
-	Govindarajulu et al. 2017	49.607	-124.225	noBsal	Lizzard Lake	CAN	F
-	Govindarajulu et al. 2017	48.5973	-124.2288	noBsal	Lens Creek	CAN	F
-	Govindarajulu et al. 2017	48.4055	-123.4799	noBsal	Phillips Road	CAN	F
-	Govindarajulu et al. 2017	48.2372	-123.7372	noBsal	Royal Roads	CAN	F
-	Govindarajulu et al. 2017	48.4701	-123.2984	noBsal	Arbutus Road	CAN	F
-	Govindarajulu et al. 2017	48.5074	-123.4044	noBsal	Beaver Lake Road	CAN	T
-	Govindarajulu et al. 2017	48.572	-123.4002	noBsal	Island View Beach	CAN	F
-	Govindarajulu et al. 2017	49.1526	-123.9879	noBsal	Morell Lake Nature Sancturay	CAN	F
-	Govindarajulu et al. 2017	49.1526	-123.9879	noBsal	Morell Lake Nature Sancturay	CAN	F
-	Newman et al. 2019	34.750274488664	-83.0540355210578	noBsal	withheld location in Oconee	USA	F
-	Newman et al. 2019	34.8841435679702	-82.7134267580731	noBsal	withheld location in Pickens	USA	F
-	Newman et al. 2019	34.8499603694457	-82.3932167415534	noBsal	withheld location in Greenville	USA	F
WOS:000399524400037	Stegen et al. 2017	50.452778	6.102778	Bsal	forest of Robertville	BEL	T
WOS:000602254600001	Li et al. 2020a	36.8	31.75	noBsal	Turkey	TUR	T
WOS:000602254600001	Li et al. 2020a	36.85	30.58	noBsal	Turkey	TUR	T
WOS:000602254600001	Li et al. 2020a	36.783	30.56	noBsal	Turkey	TUR	T
WOS:000602254600001	Li et al. 2020a	36.7	30.51	noBsal	Turkey	TUR	T
WOS:000602254600001	Li et al. 2020a	36.53	30.48	noBsal	Turkey	TUR	T
WOS:000602254600001	Li et al. 2020a	36.6	30.48	noBsal	Turkey	TUR	T
WOS:000602254600001	Li et al. 2020a	36.58	30.5	noBsal	Turkey	TUR	T
WOS:000602254600001	Li et al. 2020a	36.46	30.41	noBsal	Turkey	TUR	T
WOS:000602254600001	Li et al. 2020a	36.4	30.41	noBsal	Turkey	TUR	T
WOS:000602254600001	Li et al. 2020a	36.28	30.1	noBsal	Turkey	TUR	T
WOS:000602254600001	Li et al. 2020a	36.46	29.4	noBsal	Turkey	TUR	T
WOS:000602254600001	Li et al. 2020a	36.2	29.83	noBsal	Turkey	TUR	T
WOS:000602254600001	Li et al. 2020a	36.36	29.2	noBsal	Turkey	TUR	T
WOS:000602254600001	Li et al. 2020a	36.76	28.65	noBsal	Turkey	TUR	T
WOS:000602254600001	Li et al. 2020a	36.91	28.26	noBsal	Turkey	TUR	T
WOS:000602254600001	Li et al. 2020a	35.58	27.16	noBsal	Greece	GRC	T
WOS:000602254600001	Li et al. 2020a	35.58	27.15	noBsal	Greece	GRC	T
WOS:000602254600001	Li et al. 2020a	35.6	27.13	noBsal	Greece	GRC	T
WOS:000602254600001	Li et al. 2020a	35.76	27.16	noBsal	Greece	GRC	T
WOS:000602254600001	Li et al. 2020a	35.73	27.16	noBsal	Greece	GRC	T
WOS:000602254600001	Li et al. 2020a	35.75	27.16	noBsal	Greece	GRC	T
WOS:000602254600001	Li et al. 2020a	35.05	27.23	noBsal	Greece	GRC	T
WOS:000602254600001	Li et al. 2020a	35.53	27.15	noBsal	Greece	GRC	T
WOS:000602254600001	Li et al. 2020a	35.55	27.13	noBsal	Greece	GRC	T
WOS:000602254600001	Li et al. 2020a	35.53	27.13	noBsal	Greece	GRC	T
WOS:000602254600001	Li et al. 2020a	35.48	27.16	noBsal	Greece	GRC	T
WOS:000602254600001	Li et al. 2020a	35.48	27.15	noBsal	Greece	GRC	T
WOS:000602254600001	Li et al. 2020a	35.6	27.13	noBsal	Greece	GRC	T
WOS:000602254600001	Li et al. 2020a	35.73	27.18	noBsal	Greece	GRC	T
WOS:000602254600001	Li et al. 2020a	35.73	27.16	noBsal	Greece	GRC	T
WOS:000602254600001	Li et al. 2020a	35.56	27.13	noBsal	Greece	GRC	T
WOS:000602254600001	Li et al. 2020a	35.55	27.13	noBsal	Greece	GRC	T
WOS:000602254600001	Li et al. 2020a	35.61	27.13	noBsal	Greece	GRC	T
WOS:000602254600001	Li et al. 2020a	35.38	26.93	noBsal	Greece	GRC	T
WOS:000602254600001	Li et al. 2020a	35.4	26.96	noBsal	Greece	GRC	T
WOS:000602254600001	Li et al. 2020a	35.4	26.95	noBsal	Greece	GRC	T
WOS:000593669700001	Le et al. 2020	35.35072	-86.13993	noBsal	Arnold Engineering Developmental Center	USA	T
WOS:000593669700001	Le et al. 2020	35.343463	-86.129624	noBsal	Arnold Engineering Developmental Center	USA	T
WOS:000593669700001	Le et al. 2020	35.41078	-86.07966	noBsal	Arnold Engineering Developmental Center	USA	T
WOS:000593669700001	Le et al. 2020	35.42517	-86.07452	noBsal	Arnold Engineering Developmental Center	USA	T
WOS:000593669700001	Le et al. 2020	35.40982	-86.06988	noBsal	Arnold Engineering Developmental Center	USA	T
WOS:000580488800006	Hardman et al. 2020	36.5364924615928	-84.9240693277999	noBsal	Blue Ridge East Tennesse	USA	F
WOS:000580488800006	Hardman et al. 2020	35.0926083790419	-86.5909151284447	noBsal	Interior Plateau of Middle Tennessee	USA	F
WOS:000580488800006	Hardman et al. 2020	36.4583187094663	-93.0346631117483	noBsal	Interior Plateau of Middle Tennessee	USA	F
WOS:000571651200007	Olivares-Miranda et al. 2020	21.34	-99.15	noBsal	Cueva de los Cuartos	MEX	T
WOS:000571651200007	Olivares-Miranda et al. 2020	21.39	-99.14	noBsal	Cueva de los Lirios	MEX	T
WOS:000571651200007	Olivares-Miranda et al. 2020	21.37	-99.14	noBsal	Lagunitas de San Diego	MEX	T
WOS:000571651200007	Olivares-Miranda et al. 2020	21.26	-99.18	noBsal	3.4 km W of El Madroño Qro	MEX	T
WOS:000571651200007	Olivares-Miranda et al. 2020	21.27	-99.16	noBsal	Cueva de la Araña el Madroño	MEX	T
WOS:000571651200007	Olivares-Miranda et al. 2020	21.4	-99.08	noBsal	Llano de los Caballos	MEX	T
WOS:000571651200007	Olivares-Miranda et al. 2020	21.4	-99.08	noBsal	Cueva de los Cabritos	MEX	T
WOS:000571651200007	Olivares-Miranda et al. 2020	21.4	-99.07	noBsal	La Trinidad	MEX	T
WOS:000571651200007	Olivares-Miranda et al. 2020	21.38	-99.1	noBsal	Cueva Llano Chico	MEX	T
WOS:000571651200007	Olivares-Miranda et al. 2020	21.36	-99.01	noBsal	Cueva de las Golondrinas San Antonio	MEX	T
WOS:000571651200007	Olivares-Miranda et al. 2020	21.33	-99.05	noBsal	Cueva de la Barranca	MEX	T
WOS:000571651200007	Olivares-Miranda et al. 2020	21.32	-99.05	noBsal	Cueva de la Iglesia Ahuacatlán	MEX	T
WOS:000571651200007	Olivares-Miranda et al. 2020	21.31	-99.07	noBsal	Cueva de Potrerillos	MEX	T
WOS:000571651200007	Olivares-Miranda et al. 2020	20.89	-99.23	noBsal	Cueva El Coni Durango	MEX	T
WOS:000562945100003	Schultz et al. 2020	51.423354	7.020767	Bsal	Stadtwald	DEU	T
WOS:000562945100003	Schultz et al. 2020	51.423306	7.033296	Bsal	Stadtwald	DEU	T
WOS:000562945100003	Schultz et al. 2020	51.431025	6.968945	Bsal	Fulerum	DEU	T
WOS:000562945100003	Schultz et al. 2020	51.382679	6.972078	Bsal	Ruthertal	DEU	T
WOS:000562945100003	Schultz et al. 2020	51.376889	6.959599	Bsal	Ruthertal	DEU	T
WOS:000562945100003	Schultz et al. 2020	51.403281	6.995988	Bsal	Kruppwald	DEU	T
WOS:000562945100003	Schultz et al. 2020	51.404382	6.973143	Bsal	Wolfsbachtal	DEU	T
WOS:000562945100003	Schultz et al. 2020	51.436599	7.048501	Bsal	Bergerhausen	DEU	T
WOS:000562945100003	Schultz et al. 2020	51.378457	7.057662	noBsal	Fischlaken	DEU	T
WOS:000562945100003	Schultz et al. 2020	51.392093	7.11252	noBsal	Byfang	DEU	T
WOS:000562945100003	Schultz et al. 2020	51.413459	7.043988	noBsal	Schellenberger	DEU	T
WOS:000562945100003	Schultz et al. 2020	51.440654	7.25404	Bsal	Querenburg	DEU	T
WOS:000562945100003	Schultz et al. 2020	51.442381	7.270643	Bsal	Querenburg	DEU	T
WOS:000562945100003	Schultz et al. 2020	51.448365	7.280179	Bsal	Querenburg	DEU	T
WOS:000562945100003	Schultz et al. 2020	51.440654	7.25404	Bsal	Stiepel	DEU	T
WOS:000562945100003	Schultz et al. 2020	51.442381	7.270643	Bsal	Stiepel	DEU	T
WOS:000562945100003	Schultz et al. 2020	51.448365	7.280179	Bsal	Stiepel	DEU	T
WOS:000562945100003	Schultz et al. 2020	51.435223	7.139897	Bsal	Dahlhausen	DEU	T
WOS:000562945100003	Schultz et al. 2020	51.52021	7.26652	Bsal	Hiltroper Volkspark	DEU	T
WOS:000562945100003	Schultz et al. 2020	51.512009	7.235154	noBsal	NSG Tippelsberg/Berger Mühle	DEU	T
WOS:000562945100003	Schultz et al. 2020	51.51144	7.336399	Bsal	Dellwiger Bachtal	DEU	T
WOS:000562945100003	Schultz et al. 2020	51.532323	7.289932	noBsal	Langeloh	DEU	T
WOS:000562945100003	Schultz et al. 2020	51.53207	7.250724	noBsal	Gysenberg	DEU	T
WOS:000562945100003	Schultz et al. 2020	51.669187	7.525273	noBsal	Cappenberger Wald	DEU	T
WOS:000562945100003	Schultz et al. 2020	51.66687	7.55198	noBsal	Cappenberger Wald	DEU	T
WOS:000562945100003	Schultz et al. 2020	51.656975	7.550057	noBsal	Cappenberger Wald	DEU	T
WOS:000562945100003	Schultz et al. 2020	51.377275	6.839299	Bsal	Rottbachtal	DEU	T
WOS:000562945100003	Schultz et al. 2020	51.416847	6.93657	noBsal	Rumbachtal	DEU	T
WOS:000562945100003	Schultz et al. 2020	51.416847	6.93657	noBsal	Barmen	DEU	T
WOS:000562945100003	Schultz et al. 2020	51.34346	6.884168	noBsal	Ratingen	DEU	T
WOS:000562945100003	Schultz et al. 2020	51.32174	6.858843	noBsal	Ratingen	DEU	T
WOS:000562945100003	Schultz et al. 2020	51.358604	6.990914	Bsal	Heiligenhaus	DEU	T
WOS:000562945100003	Schultz et al. 2020	51.343183	7.077412	Bsal	Velbert	DEU	T
WOS:000562945100003	Schultz et al. 2020	51.337388	7.142683	Bsal	Velbert	DEU	T
WOS:000562945100003	Schultz et al. 2020	51.429405	7.387315	Bsal	Witten-Annen	DEU	T
WOS:000562945100003	Schultz et al. 2020	51.326008	7.171701	Bsal	Hattingen – Deilbach	DEU	T
WOS:000562945100003	Schultz et al. 2020	51.401187	7.126893	noBsal	Hattingen – Niederwenigern	DEU	T
WOS:000562945100003	Schultz et al. 2020	51.315666	7.346786	noBsal	Ennepetal–Gevelsberg	DEU	T
WOS:000562945100003	Schultz et al. 2020	51.387469	7.463797	noBsal	Hagen-Nord	DEU	T
WOS:000562945100003	Schultz et al. 2020	51.542313	6.833602	noBsal	Sterkrader Wald	DEU	T
WOS:000562945100003	Schultz et al. 2020	51.562273	6.846767	noBsal	Hiesfelder Wald	DEU	T
WOS:000562945100003	Schultz et al. 2020	51.567875	6.832103	noBsal	Hiesfelder Wald	DEU	T
WOS:000562945100003	Schultz et al. 2020	51.505806	6.902312	noBsal	Vonderort	DEU	T
WOS:000562945100004	Sandvoss et al. 2020	50.2006597104853	6.28335309062643	Bsal	Alfbach north of highway 60	DEU	F
WOS:000562945100004	Sandvoss et al. 2020	NA	NA	Bsal	Dreisbach	DEU	F
WOS:000562945100004	Sandvoss et al. 2020	50.2226945696123	6.65663970845561	Bsal	Gerolstein	DEU	F
WOS:000562945100004	Sandvoss et al. 2020	50.3446638540224	6.5745694538171	noBsal	Jünkerath	DEU	F
WOS:000562945100004	Sandvoss et al. 2020	NA	NA	noBsal	Lindscheid	DEU	F
WOS:000562945100004	Sandvoss et al. 2020	50.2813125921546	6.46051517379999	noBsal	Neuendorf	DEU	F
WOS:000562945100004	Sandvoss et al. 2020	50.2278999483119	6.39011525267407	noBsal	Obermehlen	DEU	F
WOS:000562945100004	Sandvoss et al. 2020	50.3147094372817	6.46907720012922	noBsal	Prüm-Quelle	DEU	F
WOS:000562945100004	Sandvoss et al. 2020	50.2571938836468	6.3611539791306	Bsal	Schwarzer Mann	DEU	F
WOS:000562945100004	Sandvoss et al. 2020	50.2278157937966	6.36476383743061	Bsal	Sellerich	DEU	F
WOS:000562945100004	Sandvoss et al. 2020	50.2051391576911	6.36873228922028	noBsal	Steinmehlen	DEU	F
WOS:000562945100004	Sandvoss et al. 2020	50.2063883083001	6.32989424277134	Bsal	Watzbach	DEU	F
WOS:000562945100004	Sandvoss et al. 2020	50.2128667003287	6.21409345994576	noBsal	Winterspelt	DEU	F
WOS:000562945100004	Sandvoss et al. 2020	50.2299978602294	6.43292546948094	noBsal	Wolfsschlucht	DEU	F
WOS:000562945100004	Sandvoss et al. 2020	50.0854192930236	6.27359483477157	noBsal	Arzfeld	DEU	F
WOS:000562945100004	Sandvoss et al. 2020	49.9658236656031	6.52886731164859	noBsal	Bitburg	DEU	F
WOS:000562945100004	Sandvoss et al. 2020	49.8516778331639	6.35796473519186	noBsal	Bollendorf	DEU	F
WOS:000562945100004	Sandvoss et al. 2020	50.0606677162295	6.18427258857257	noBsal	Daleiden	DEU	F
WOS:000562945100004	Sandvoss et al. 2020	49.8730829763198	6.34486449284697	noBsal	Fleißbach	DEU	F
WOS:000562945100004	Sandvoss et al. 2020	50.3751465584136	6.68209081756945	Bsal	Fuhrbach	DEU	F
WOS:000562945100004	Sandvoss et al. 2020	49.9288558443828	6.49479085927874	noBsal	Grasmärchen	DEU	F
WOS:000562945100004	Sandvoss et al. 2020	50.1569176317223	6.21421235411097	noBsal	Großkampenberg	DEU	F
WOS:000562945100004	Sandvoss et al. 2020	49.7032670733312	7.88684532468242	noBsal	Gutenbach	DEU	F
WOS:000562945100004	Sandvoss et al. 2020	50.1783153776316	6.27423239330284	noBsal	Habscheid	DEU	F
WOS:000562945100004	Sandvoss et al. 2020	49.9177289403275	6.39775237593581	noBsal	Hauchenbach	DEU	F
WOS:000562945100004	Sandvoss et al. 2020	50.1295125729323	6.42751322238784	noBsal	Heisdorf	DEU	F
WOS:000562945100004	Sandvoss et al. 2020	49.8908507234934	6.41497824456949	noBsal	Holsthum	DEU	F
WOS:000562945100004	Sandvoss et al. 2020	50.0139382956128	6.2521093255023	noBsal	Hütten	DEU	F
WOS:000562945100004	Sandvoss et al. 2020	49.9005193401158	6.5544482891899	noBsal	Idenheim	DEU	F
WOS:000562945100004	Sandvoss et al. 2020	49.9337655854024	6.45686259177912	noBsal	Ingendorf	DEU	F
WOS:000562945100004	Sandvoss et al. 2020	49.8465839510403	6.45644289815611	noBsal	Irrel	DEU	F
WOS:000562945100004	Sandvoss et al. 2020	50.0640986081164	6.21905303290609	noBsal	Klingendell	DEU	F
WOS:000562945100004	Sandvoss et al. 2020	49.9233132536944	6.25907932854789	noBsal	Körperich	DEU	F
WOS:000562945100004	Sandvoss et al. 2020	50.044625169362	6.42311542887515	noBsal	Läuskopfbach	DEU	F
WOS:000562945100004	Sandvoss et al. 2020	50.109150337517	6.29139744258044	noBsal	Lichtenborn	DEU	F
WOS:000562945100004	Sandvoss et al. 2020	50.1459453888361	6.18054259965855	noBsal	Lützkampen	DEU	F
WOS:000562945100004	Sandvoss et al. 2020	50.0481735811918	6.38360549415362	noBsal	Luppertsseifen	DEU	F
WOS:000562945100004	Sandvoss et al. 2020	50.0986891065096	6.48591567529502	noBsal	Nimshuscheid	DEU	F
WOS:000562945100004	Sandvoss et al. 2020	49.9317359569957	6.25367946241175	noBsal	Obersgegen	DEU	F
WOS:000562945100004	Sandvoss et al. 2020	50.0865272455016	6.42715986581731	Bsal	Plütscheid	DEU	F
WOS:000562945100004	Sandvoss et al. 2020	49.8688184558198	6.43693468822485	noBsal	Prümzurlay	DEU	F
WOS:000562945100004	Sandvoss et al. 2020	49.8072061802618	6.51023832237457	noBsal	Ralingen	DEU	F
WOS:000562945100004	Sandvoss et al. 2020	50.0971991211341	6.2149808805399	noBsal	Reiff	DEU	F
WOS:000562945100004	Sandvoss et al. 2020	NA	NA	noBsal	Sefferscheid	DEU	F
WOS:000562945100004	Sandvoss et al. 2020	50.1511735126429	6.24920364362422	noBsal	Spielmannsholz	DEU	F
WOS:000562945100004	Sandvoss et al. 2020	50.0827221714602	6.39010338475278	noBsal	Steuenbach	DEU	F
WOS:000562945100004	Sandvoss et al. 2020	49.4807229606096	7.63033580659105	noBsal	Weilerbach	DEU	F
WOS:000562945100012	Sachs et al. 2020	50.9878	6.8518	noBsal	Baadenberger Senke	DEU	T
WOS:000562945100012	Sachs et al. 2020	50.907	6.8992	noBsal	Decksteiner Weiher	DEU	T
WOS:000562945100012	Sachs et al. 2020	50.985	6.9301	noBsal	Ginsterpfad	DEU	T
WOS:000562945100012	Sachs et al. 2020	50.8368	6.93	noBsal	Kiesgrube Esser	DEU	T
WOS:000562945100012	Sachs et al. 2020	50.8514	6.9451	noBsal	NBI	DEU	T
WOS:000562945100012	Sachs et al. 2020	50.8618	7.0773	noBsal	Porz Wahn	DEU	T
WOS:000562945100012	Sachs et al. 2020	50.8454	6.9397	noBsal	R2.12	DEU	T
WOS:000562945100012	Sachs et al. 2020	50.8449	6.9535	noBsal	Vogelacker	DEU	T
WOS:000562945100012	Sachs et al. 2020	50.9037	7.0085	noBsal	Westhovener Aue	DEU	T
WOS:000556395100009	Waddle et al. 2020	33.09785	-87.06359	noBsal	Mine Pond #1	USA	T
WOS:000556395100009	Waddle et al. 2020	33.67012	-85.75668	noBsal	King Hill Pond	USA	T
WOS:000556395100009	Waddle et al. 2020	34.41781	-85.59584	noBsal	Beaver Pond	USA	T
WOS:000556395100009	Waddle et al. 2020	33.46199	-85.87498	noBsal	Lake Chinnabee	USA	T
WOS:000556395100009	Waddle et al. 2020	33.85067	-85.57034	noBsal	Liberty Hill Pond	USA	T
WOS:000556395100009	Waddle et al. 2020	34.96268	-86.08771	noBsal	MacDaddy Newt Pond	USA	T
WOS:000556395100009	Waddle et al. 2020	33.56253	-86.68956	noBsal	Red Lake 2	USA	T
WOS:000556395100009	Waddle et al. 2020	34.37578	-87.40818	noBsal	Roadside Pond	USA	T
WOS:000556395100009	Waddle et al. 2020	34.55908	-86.7812	noBsal	Jolly B Pond	USA	T
WOS:000556395100009	Waddle et al. 2020	33.33452	-86.05946	noBsal	Jogloma Lake	USA	T
WOS:000556395100009	Waddle et al. 2020	34.06912	-87.31886	noBsal	Burnt Pine Pond	USA	T
WOS:000556395100009	Waddle et al. 2020	31.52878	-111.45481	noBsal	Carpenter Tank	USA	T
WOS:000556395100009	Waddle et al. 2020	31.52433	-111.56522	noBsal	Carrizo Dam Tank	USA	T
WOS:000556395100009	Waddle et al. 2020	31.70075	-111.50418	noBsal	Mormon Tank	USA	T
WOS:000556395100009	Waddle et al. 2020	31.58396	-111.46252	noBsal	Rock Tank	USA	T
WOS:000556395100009	Waddle et al. 2020	31.65003	-111.47175	noBsal	Round Hill #3	USA	T
WOS:000556395100009	Waddle et al. 2020	31.63027	-111.5566	noBsal	Shute Tank	USA	T
WOS:000556395100009	Waddle et al. 2020	31.56811	-111.47708	noBsal	State Tank	USA	T
WOS:000556395100009	Waddle et al. 2020	31.57613	-111.51106	noBsal	Triangle Tank	USA	T
WOS:000556395100009	Waddle et al. 2020	31.37306	-110.48222	noBsal	Bodie	USA	T
WOS:000556395100009	Waddle et al. 2020	31.45359	-110.64696	noBsal	FS58-2	USA	T
WOS:000556395100009	Waddle et al. 2020	31.38404	-110.48071	noBsal	Judy	USA	T
WOS:000556395100009	Waddle et al. 2020	31.42433	-110.5219	noBsal	Leslie	USA	T
WOS:000556395100009	Waddle et al. 2020	31.05559	-110.18156	noBsal	Patos Lagoon (site in Mexico not AZ)	MEX	T
WOS:000556395100009	Waddle et al. 2020	31.33652	-110.45898	noBsal	Pylon	USA	T
WOS:000556395100009	Waddle et al. 2020	31.34206	-110.65848	noBsal	S-14	USA	T
WOS:000556395100009	Waddle et al. 2020	31.33694	-110.41139	noBsal	School1	USA	T
WOS:000556395100009	Waddle et al. 2020	31.38527	-110.63722	noBsal	Tungo	USA	T
WOS:000556395100009	Waddle et al. 2020	31.35555	-110.65417	noBsal	UP13	USA	T
WOS:000556395100009	Waddle et al. 2020	31.40278	-110.64639	noBsal	W7	USA	T
WOS:000556395100009	Waddle et al. 2020	33.16223	-93.9407	noBsal	Sulphur River WMA	USA	T
WOS:000556395100009	Waddle et al. 2020	34.51197	-94.25322	noBsal	Blowout Mountain A	USA	T
WOS:000556395100009	Waddle et al. 2020	34.70209	-94.18546	noBsal	Foran Gap B	USA	T
WOS:000556395100009	Waddle et al. 2020	37.68576	-121.65242	noBsal	P-876	USA	T
WOS:000556395100009	Waddle et al. 2020	37.51616	-121.7624	noBsal	P-882	USA	T
WOS:000556395100009	Waddle et al. 2020	37.75302	-122.14982	noBsal	P-887	USA	T
WOS:000556395100009	Waddle et al. 2020	37.51297	-121.73109	noBsal	P-908	USA	T
WOS:000556395100009	Waddle et al. 2020	37.51474	-121.75404	noBsal	P-909	USA	T
WOS:000556395100009	Waddle et al. 2020	37.94561	-122.14157	noBsal	P-881	USA	T
WOS:000556395100009	Waddle et al. 2020	37.98819	-122.19512	noBsal	P-885	USA	T
WOS:000556395100009	Waddle et al. 2020	37.98847	-122.20595	noBsal	P-886	USA	T
WOS:000556395100009	Waddle et al. 2020	37.13013	-119.37648	noBsal	Jose Basin	USA	T
WOS:000556395100009	Waddle et al. 2020	36.93377	-119.2463	noBsal	S-069	USA	T
WOS:000556395100009	Waddle et al. 2020	37.13977	-119.38096	noBsal	S-464A	USA	T
WOS:000556395100009	Waddle et al. 2020	37.13914	-119.37984	noBsal	S-464B	USA	T
WOS:000556395100009	Waddle et al. 2020	36.92025	-119.32651	noBsal	Tollhouse	USA	T
WOS:000556395100009	Waddle et al. 2020	36.73367	-120.35039	noBsal	White Creek	USA	T
WOS:000556395100009	Waddle et al. 2020	40.86954	-124.06761	noBsal	Arcata Community Forest	USA	T
WOS:000556395100009	Waddle et al. 2020	34.87225	-118.89366	noBsal	Fort Tejon State Historic Park	USA	T
WOS:000556395100009	Waddle et al. 2020	35.62353	-118.09481	noBsal	McIvers Cabin	USA	T
WOS:000556395100009	Waddle et al. 2020	NA	NA	noBsal	Withheld	USA	F
WOS:000556395100009	Waddle et al. 2020	33.71566	-118.29431	noBsal	Angel's Crest/San Pedro High School	USA	T
WOS:000556395100009	Waddle et al. 2020	34.10923	-118.43857	noBsal	Beverly Hills	USA	T
WOS:000556395100009	Waddle et al. 2020	33.73112	-118.31845	noBsal	Deane Dana Friendship Park	USA	T
WOS:000556395100009	Waddle et al. 2020	34.08422	-118.2341	noBsal	Dodger Stadium	USA	T
WOS:000556395100009	Waddle et al. 2020	34.17894	-118.70827	noBsal	East Las Virgenes Canyon	USA	T
WOS:000556395100009	Waddle et al. 2020	33.90595	-118.38815	noBsal	El Segundo	USA	T
WOS:000556395100009	Waddle et al. 2020	34.14145	-117.51445	noBsal	Etiwanda	USA	T
WOS:000556395100009	Waddle et al. 2020	34.2946	-117.83998	noBsal	Falling Springs	USA	T
WOS:000556395100009	Waddle et al. 2020	34.12306	-118.40867	noBsal	Franklin Canyon	USA	T
WOS:000556395100009	Waddle et al. 2020	33.7835	-118.29031	noBsal	Harbor City Park	USA	T
WOS:000556395100009	Waddle et al. 2020	34.35932	-117.89422	noBsal	Little Rock Creek	USA	T
WOS:000556395100009	Waddle et al. 2020	34.20711	-118.16758	noBsal	Millard Canyon/JPL	USA	T
WOS:000556395100009	Waddle et al. 2020	33.75027	-118.3186	noBsal	Miraleste Park	USA	T
WOS:000556395100009	Waddle et al. 2020	34.1269	-118.2096	noBsal	Pasadena	USA	T
WOS:000556395100009	Waddle et al. 2020	34.23707	-117.86214	noBsal	Rincon Canyon	USA	T
WOS:000556395100009	Waddle et al. 2020	34.0943	-118.11214	noBsal	Rosemead	USA	T
WOS:000556395100009	Waddle et al. 2020	33.80977	-118.18153	noBsal	Signal Hill	USA	T
WOS:000556395100009	Waddle et al. 2020	34.37778	-117.82972	noBsal	South Fork Big Rock Creek	USA	T
WOS:000556395100009	Waddle et al. 2020	34.2653	-118.14839	noBsal	Switzer Falls	USA	T
WOS:000556395100009	Waddle et al. 2020	33.95361	-118.03594	noBsal	Whittier	USA	T
WOS:000556395100009	Waddle et al. 2020	34.03722	-118.07943	noBsal	Whittier Narrows Dam County Rec Area	USA	T
WOS:000556395100009	Waddle et al. 2020	38.15034	-122.92578	noBsal	P-018	USA	T
WOS:000556395100009	Waddle et al. 2020	37.94781	-122.75882	noBsal	P-104	USA	T
WOS:000556395100009	Waddle et al. 2020	37.94693	-122.75882	noBsal	P-105	USA	T
WOS:000556395100009	Waddle et al. 2020	37.94693	-122.75802	noBsal	P-106	USA	T
WOS:000556395100009	Waddle et al. 2020	37.93679	-122.69763	noBsal	P-149	USA	T
WOS:000556395100009	Waddle et al. 2020	37.86024	-122.57431	noBsal	P-161B-Redwood Creek (Muir Beach)	USA	T
WOS:000556395100009	Waddle et al. 2020	38.06001	-122.79211	noBsal	P-223-Upper Giacomini Pond	USA	T
WOS:000556395100009	Waddle et al. 2020	38.00964	-122.7363	noBsal	P-268	USA	T
WOS:000556395100009	Waddle et al. 2020	38.00209	-122.70906	noBsal	P-272	USA	T
WOS:000556395100009	Waddle et al. 2020	37.91196	-122.61431	noBsal	P-364- Cataract Creek	USA	T
WOS:000556395100009	Waddle et al. 2020	38.04272	-122.73933	noBsal	P-503	USA	T
WOS:000556395100009	Waddle et al. 2020	38.0605	-122.82178	noBsal	P-681	USA	T
WOS:000556395100009	Waddle et al. 2020	37.91685	-122.58317	noBsal	P-803A	USA	T
WOS:000556395100009	Waddle et al. 2020	37.91315	-122.59727	noBsal	P-844B	USA	T
WOS:000556395100009	Waddle et al. 2020	37.9122	-122.59746	noBsal	P-844C	USA	T
WOS:000556395100009	Waddle et al. 2020	37.90817	-122.59184	noBsal	P-845	USA	T
WOS:000556395100009	Waddle et al. 2020	37.83637	-122.54455	noBsal	P-862	USA	T
WOS:000556395100009	Waddle et al. 2020	37.92992	-122.68221	noBsal	P-878	USA	T
WOS:000556395100009	Waddle et al. 2020	38.13615	-122.59611	noBsal	P-884	USA	T
WOS:000556395100009	Waddle et al. 2020	37.93247	-122.67895	noBsal	P-905	USA	T
WOS:000556395100009	Waddle et al. 2020	37.60513	-119.96626	noBsal	Briceburg	USA	T
WOS:000556395100009	Waddle et al. 2020	37.6052	-119.96599	noBsal	Y-155 Bear Creek	USA	T
WOS:000556395100009	Waddle et al. 2020	39.14344	-123.11106	noBsal	P-457-Mill Creek	USA	T
WOS:000556395100009	Waddle et al. 2020	39.74026	-123.6322	noBsal	P-850A	USA	T
WOS:000556395100009	Waddle et al. 2020	36.18841	-120.74541	noBsal	Mustang Ridge	USA	T
WOS:000556395100009	Waddle et al. 2020	33.6739	-117.52967	noBsal	Arroyo Trabuco	USA	T
WOS:000556395100009	Waddle et al. 2020	33.79103	-117.65978	noBsal	Blackstar Creek	USA	T
WOS:000556395100009	Waddle et al. 2020	33.77785	-117.73878	noBsal	East Orange	USA	T
WOS:000556395100009	Waddle et al. 2020	33.57207	-117.79523	noBsal	El Moro	USA	T
WOS:000556395100009	Waddle et al. 2020	33.74163	-117.65713	noBsal	Irvine Mesa	USA	T
WOS:000556395100009	Waddle et al. 2020	33.92327	-117.95669	noBsal	La Habra	USA	T
WOS:000556395100009	Waddle et al. 2020	33.75398	-117.56178	noBsal	Silverado Canyon	USA	T
WOS:000556395100009	Waddle et al. 2020	33.69259	-116.84122	noBsal	Blackburn Canyon	USA	T
WOS:000556395100009	Waddle et al. 2020	33.99391	-117.37472	noBsal	City of Riverside	USA	T
WOS:000556395100009	Waddle et al. 2020	33.82124	-116.72504	noBsal	Fuller Mill Creek	USA	T
WOS:000556395100009	Waddle et al. 2020	33.62091	-116.40312	noBsal	Hidden Palms Canyon	USA	T
WOS:000556395100009	Waddle et al. 2020	33.80869	-116.77618	noBsal	Indian Creek	USA	T
WOS:000556395100009	Waddle et al. 2020	33.69729	-117.35566	noBsal	Lake Elsinore	USA	T
WOS:000556395100009	Waddle et al. 2020	33.55057	-117.38371	noBsal	Los Alamos Creek Cleveland NF	USA	T
WOS:000556395100009	Waddle et al. 2020	33.80232	-116.73307	noBsal	North Fork San Jacinto River	USA	T
WOS:000556395100009	Waddle et al. 2020	33.74521	-117.238	noBsal	San Jacinto River	USA	T
WOS:000556395100009	Waddle et al. 2020	33.51212	-117.26373	noBsal	Santa Rosa Plateau	USA	T
WOS:000556395100009	Waddle et al. 2020	33.59821	-117.15657	noBsal	Temecula	USA	T
WOS:000556395100009	Waddle et al. 2020	33.9869	-116.65491	noBsal	Whitewater	USA	T
WOS:000556395100009	Waddle et al. 2020	34.16172	-117.18342	noBsal	East Fork City Creek	USA	T
WOS:000556395100009	Waddle et al. 2020	33.9366	-117.6632	noBsal	Prado Regional Park	USA	T
WOS:000556395100009	Waddle et al. 2020	32.96319	-116.66499	noBsal	Boulder Creek	USA	T
WOS:000556395100009	Waddle et al. 2020	33.00761	-116.6675	noBsal	Cedar Creek	USA	T
WOS:000556395100009	Waddle et al. 2020	32.93585	-116.66975	noBsal	Conejos Creek	USA	T
WOS:000556395100009	Waddle et al. 2020	33.3173	-117.33254	noBsal	Lower Santa Margarita	USA	T
WOS:000556395100009	Waddle et al. 2020	33.42213	-117.5467	noBsal	San Mateo	USA	T
WOS:000556395100009	Waddle et al. 2020	33.38927	-117.50941	noBsal	San Onofre	USA	T
WOS:000556395100009	Waddle et al. 2020	35.65022	-121.04382	noBsal	San Simeon Creek	USA	T
WOS:000556395100009	Waddle et al. 2020	35.3917	-120.58805	noBsal	Santa Margarita Cemetery	USA	T
WOS:000556395100009	Waddle et al. 2020	35.52364	-120.78871	noBsal	Santa Rita Creek	USA	T
WOS:000556395100009	Waddle et al. 2020	35.02839	-120.3686	noBsal	Suey Creek Rd	USA	T
WOS:000556395100009	Waddle et al. 2020	35.37711	-120.66457	noBsal	Tassajera Creek	USA	T
WOS:000556395100009	Waddle et al. 2020	35.46035	-120.79659	noBsal	Toro Creek	USA	T
WOS:000556395100009	Waddle et al. 2020	35.33884	-120.58781	noBsal	Trout Creek	USA	T
WOS:000556395100009	Waddle et al. 2020	35.25529	-120.58801	noBsal	West Corral De Plendra Creek	USA	T
WOS:000556395100009	Waddle et al. 2020	37.63921	-122.47195	noBsal	P-802	USA	T
WOS:000556395100009	Waddle et al. 2020	37.21075	-122.35703	noBsal	P-859	USA	T
WOS:000556395100009	Waddle et al. 2020	37.19229	-122.35253	noBsal	P-860	USA	T
WOS:000556395100009	Waddle et al. 2020	37.19877	-122.29334	noBsal	P-861	USA	T
WOS:000556395100009	Waddle et al. 2020	37.31521	-122.23205	noBsal	P-879	USA	T
WOS:000556395100009	Waddle et al. 2020	37.30736	-122.17478	noBsal	P-891	USA	T
WOS:000556395100009	Waddle et al. 2020	37.34846	-122.37283	noBsal	P-897	USA	T
WOS:000556395100009	Waddle et al. 2020	34.48223	-120.14107	noBsal	Arroyo Hondo	USA	T
WOS:000556395100009	Waddle et al. 2020	34.46452	-119.68884	noBsal	Rattlesnake Canyon	USA	T
WOS:000556395100009	Waddle et al. 2020	37.07637	-121.49847	noBsal	Gilroy Hot Springs Road	USA	T
WOS:000556395100009	Waddle et al. 2020	37.35644	-121.58957	noBsal	Isabel Creek	USA	T
WOS:000556395100009	Waddle et al. 2020	37.0306	-121.69508	noBsal	Little Arthur	USA	T
WOS:000556395100009	Waddle et al. 2020	37.29172	-122.08686	noBsal	P-892	USA	T
WOS:000556395100009	Waddle et al. 2020	37.18437	-122.00586	noBsal	P-893	USA	T
WOS:000556395100009	Waddle et al. 2020	37.07643	-121.46512	noBsal	P-901	USA	T
WOS:000556395100009	Waddle et al. 2020	37.18854	-121.86791	noBsal	P-902	USA	T
WOS:000556395100009	Waddle et al. 2020	37.07891	-121.53878	noBsal	P-903	USA	T
WOS:000556395100009	Waddle et al. 2020	37.16249	-121.62222	noBsal	P-904	USA	T
WOS:000556395100009	Waddle et al. 2020	38.58247	-122.69751	noBsal	P-868	USA	T
WOS:000556395100009	Waddle et al. 2020	38.38708	-122.75625	noBsal	P-872	USA	T
WOS:000556395100009	Waddle et al. 2020	38.37474	-122.72005	noBsal	P-873	USA	T
WOS:000556395100009	Waddle et al. 2020	38.57516	-122.70687	noBsal	P-877	USA	T
WOS:000556395100009	Waddle et al. 2020	38.36642	-122.50937	noBsal	P-894	USA	T
WOS:000556395100009	Waddle et al. 2020	36.27235	-118.76401	noBsal	Backbone	USA	T
WOS:000556395100009	Waddle et al. 2020	36.21995	-118.76401	noBsal	Rancheria	USA	T
WOS:000556395100009	Waddle et al. 2020	34.33681	-119.15792	noBsal	Aliso Canyon Rd	USA	T
WOS:000556395100009	Waddle et al. 2020	34.42463	-119.39181	noBsal	Coyote Creek	USA	T
WOS:000556395100009	Waddle et al. 2020	34.35238	-119.31968	noBsal	Foster Park	USA	T
WOS:000556395100009	Waddle et al. 2020	34.43586	-119.33613	noBsal	Santa Ana Rd	USA	T
WOS:000556395100009	Waddle et al. 2020	34.32512	-119.23972	noBsal	Ventura Oil Field	USA	T
WOS:000556395100009	Waddle et al. 2020	34.33354	-119.14079	noBsal	Wheeler Canyon Rd	USA	T
WOS:000556395100009	Waddle et al. 2020	39.40944	-121.07088	noBsal	T-015	USA	T
WOS:000556395100009	Waddle et al. 2020	39.39548	-121.08355	noBsal	T-016B	USA	T
WOS:000556395100009	Waddle et al. 2020	39.47761	-121.05731	noBsal	T-021	USA	T
WOS:000556395100009	Waddle et al. 2020	37.29018	-107.12767	noBsal	Bobcat Pond #1	USA	T
WOS:000556395100009	Waddle et al. 2020	37.30639	-106.94148	noBsal	Fawn Gulch #1	USA	T
WOS:000556395100009	Waddle et al. 2020	37.31163	-106.94587	noBsal	Fawn Gulch #2	USA	T
WOS:000556395100009	Waddle et al. 2020	37.28392	-107.12341	noBsal	Gate 5	USA	T
WOS:000556395100009	Waddle et al. 2020	37.27025	-106.89304	noBsal	Mill Creek	USA	T
WOS:000556395100009	Waddle et al. 2020	37.32808	-107.14042	noBsal	Turkey Springs	USA	T
WOS:000556395100009	Waddle et al. 2020	40.49726	-105.52713	noBsal	Kettle Tarn	USA	T
WOS:000556395100009	Waddle et al. 2020	40.5739	-105.8438	noBsal	Lily Pond	USA	T
WOS:000556395100009	Waddle et al. 2020	40.50783	-105.5994	noBsal	Lost Lake	USA	T
WOS:000556395100009	Waddle et al. 2020	40.36115	-105.05272	noBsal	McMurry Ponds	USA	T
WOS:000556395100009	Waddle et al. 2020	40.33599	-105.01084	noBsal	Running Deer	USA	T
WOS:000556395100009	Waddle et al. 2020	40.34174	-105.68701	noBsal	Spruce Lake	USA	T
WOS:000556395100009	Waddle et al. 2020	41.34777	-73.36008	noBsal	Colis P. Huntington_LIL	USA	T
WOS:000556395100009	Waddle et al. 2020	41.40943	-73.2155	noBsal	Paugussett SF	USA	T
WOS:000556395100009	Waddle et al. 2020	41.8572	-72.7769	noBsal	Penwood SP	USA	T
WOS:000556395100009	Waddle et al. 2020	42.0163	-72.9143	noBsal	Tunxis SF_Emmons	USA	T
WOS:000556395100009	Waddle et al. 2020	42.02923	-72.98553	noBsal	Tunxis SF_Stillman	USA	T
WOS:000556395100009	Waddle et al. 2020	41.91796	-73.30808	noBsal	Housatonic SF_HSF2	USA	T
WOS:000556395100009	Waddle et al. 2020	41.91147	-73.33736	noBsal	Housatonic SF_HSF4	USA	T
WOS:000556395100009	Waddle et al. 2020	41.38009	-72.4937	noBsal	Cockaponset SF	USA	T
WOS:000556395100009	Waddle et al. 2020	41.62758	-72.5555	noBsal	Meshomasic SF	USA	T
WOS:000556395100009	Waddle et al. 2020	41.44083	-73.0873	noBsal	Naugatuck SF	USA	T
WOS:000556395100009	Waddle et al. 2020	41.31699	-72.99625	noBsal	New Haven	USA	T
WOS:000556395100009	Waddle et al. 2020	41.39265	-72.30509	noBsal	Nehantic SF	USA	T
WOS:000556395100009	Waddle et al. 2020	29.58712	-82.23856	noBsal	Prairie Creek Preserve	USA	T
WOS:000556395100009	Waddle et al. 2020	29.51697	-82.2225	noBsal	Rver Styx	USA	T
WOS:000556395100009	Waddle et al. 2020	29.72639	-82.4532	noBsal	San Felasco Hammock Preserve State Park	USA	T
WOS:000556395100009	Waddle et al. 2020	30.13213	-81.89454	noBsal	Jennings State Forest-JSF010	USA	T
WOS:000556395100009	Waddle et al. 2020	30.45964	-83.03548	noBsal	Suwannee Ridge WEA-SRWEA	USA	T
WOS:000556395100009	Waddle et al. 2020	30.44388	-83.04769	noBsal	Suwannee Ridge WEA-SRWEA004 (SRMP001)	USA	T
WOS:000556395100009	Waddle et al. 2020	26.60217	-81.34573	noBsal	Okaloacoochee Slough State Forest-001	USA	T
WOS:000556395100009	Waddle et al. 2020	30.63143	-83.67657	noBsal	Dixie Plantation-DPL107	USA	T
WOS:000556395100009	Waddle et al. 2020	30.63523	-83.63523	noBsal	Dixie Plantation-DPL44	USA	T
WOS:000556395100009	Waddle et al. 2020	30.62783	-83.62783	noBsal	Dixie Plantation-DPL48	USA	T
WOS:000556395100009	Waddle et al. 2020	30.64511	-83.76918	noBsal	Pinckney Hill Plantation-PKH14	USA	T
WOS:000556395100009	Waddle et al. 2020	30.64398	-83.75748	noBsal	Pinckney Hill Plantation-PKH16	USA	T
WOS:000556395100009	Waddle et al. 2020	29.05315	-81.59204	noBsal	Ocala National Forest-noname	USA	T
WOS:000556395100009	Waddle et al. 2020	30.3524	-84.3086	noBsal	Apalachicola National Forest-ANF001	USA	T
WOS:000556395100009	Waddle et al. 2020	30.34897	-84.31154	noBsal	Apalachicola National Forest-ANF002	USA	T
WOS:000556395100009	Waddle et al. 2020	30.34275	-84.31735	noBsal	Apalachicola National Forest-ANF003	USA	T
WOS:000556395100009	Waddle et al. 2020	30.33516	-84.29296	noBsal	Apalachicola National Forest-ANF028	USA	T
WOS:000556395100009	Waddle et al. 2020	30.34307	-84.31351	noBsal	Apalachicola National Forest-ANF029	USA	T
WOS:000556395100009	Waddle et al. 2020	30.33274	-84.32633	noBsal	Apalachicola National Forest-ANF033	USA	T
WOS:000556395100009	Waddle et al. 2020	30.3347	-84.3406	noBsal	Apalachicola National Forest-ANF037	USA	T
WOS:000556395100009	Waddle et al. 2020	30.36377	-84.32697	noBsal	Apalachicola National Forest-ANF043	USA	T
WOS:000556395100009	Waddle et al. 2020	30.36873	-84.32713	noBsal	Apalachicola National Forest-ANF045	USA	T
WOS:000556395100009	Waddle et al. 2020	30.36975	-84.32606	noBsal	Apalachicola National Forest-ANF046	USA	T
WOS:000556395100009	Waddle et al. 2020	30.34847	-84.32387	noBsal	Apalachicola National Forest-ANF055	USA	T
WOS:000556395100009	Waddle et al. 2020	30.34897	-84.32244	noBsal	Apalachicola National Forest-ANF056	USA	T
WOS:000556395100009	Waddle et al. 2020	29.34444	-83.04748	noBsal	Lower Suwannee National Wildlife Refuge-LSNWR001	USA	T
WOS:000556395100009	Waddle et al. 2020	29.37892	-81.79389	noBsal	Ocala National Forest-ONFEGP003	USA	T
WOS:000556395100009	Waddle et al. 2020	29.43634	-81.77579	noBsal	Ocala National Forest-ONFNSS013	USA	T
WOS:000556395100009	Waddle et al. 2020	28.10472	-81.02278	noBsal	Triple N Ranch WMA-TNR020	USA	T
WOS:000556395100009	Waddle et al. 2020	28.09556	-81.02222	noBsal	Triple N Ranch WMA-TNR021	USA	T
WOS:000556395100009	Waddle et al. 2020	28.07251	-81.00636	noBsal	Triple N Ranch WMA-TNR013	USA	T
WOS:000556395100009	Waddle et al. 2020	28.10833	-81.02222	noBsal	Triple N Ranch WMA-TNR019	USA	T
WOS:000556395100009	Waddle et al. 2020	29.43648	-81.76283	noBsal	Ocala National Forest-ONFNSS012	USA	T
WOS:000556395100009	Waddle et al. 2020	29.6849	-81.9539	noBsal	Ordway-Swisher Biological Station-Brantley Lake -	USA	T
WOS:000556395100009	Waddle et al. 2020	29.6915	-81.9539	noBsal	Ordway-Swisher Biological Station-OSBS018	USA	T
WOS:000556395100009	Waddle et al. 2020	29.98422	-83.69086	noBsal	Big Bend WMA-Spring Creek Unit - BBSCU002	USA	T
WOS:000556395100009	Waddle et al. 2020	29.9617	-83.6802	noBsal	Big Bend WMA-Spring Creek Unit - BBSCU007	USA	T
WOS:000556395100009	Waddle et al. 2020	28.8275	-80.82889	noBsal	Merritt Island National Wildlife Refuge-noname	USA	T
WOS:000556395100009	Waddle et al. 2020	30.1348	-84.08197	noBsal	SMNWR-1601/145 drift fences	USA	T
WOS:000556395100009	Waddle et al. 2020	30.13977	-84.10601	noBsal	SMNWR-drift fence average	USA	T
WOS:000556395100009	Waddle et al. 2020	34.31078	-84.68744	noBsal	Iron Mine Pond	USA	T
WOS:000556395100009	Waddle et al. 2020	34.53639	-85.47628	noBsal	Lake Ashcroft	USA	T
WOS:000556395100009	Waddle et al. 2020	33.89108	-83.36256	noBsal	Pond 4	USA	T
WOS:000556395100009	Waddle et al. 2020	34.35267	-84.14658	noBsal	Horse Parking Pond	USA	T
WOS:000556395100009	Waddle et al. 2020	33.73664	-84.63575	noBsal	Jack Lake	USA	T
WOS:000556395100009	Waddle et al. 2020	34.68067	-84.13914	noBsal	Rock Creek Lake	USA	T
WOS:000556395100009	Waddle et al. 2020	34.32897	-85.2625	noBsal	Berry Reservoir	USA	T
WOS:000556395100009	Waddle et al. 2020	34.24003	-84.14717	noBsal	Sawnee Mountain Pond	USA	T
WOS:000556395100009	Waddle et al. 2020	33.71684	-84.56535	noBsal	Boat Rock Pond	USA	T
WOS:000556395100009	Waddle et al. 2020	34.50092	-83.48208	noBsal	Nancy Town Lake	USA	T
WOS:000556395100009	Waddle et al. 2020	34.22519	-83.82964	noBsal	Elachee Pool	USA	T
WOS:000556395100009	Waddle et al. 2020	33.46289	-83.73356	noBsal	Charlie Elliott Pools	USA	T
WOS:000556395100009	Waddle et al. 2020	34.675	-83.97544	noBsal	Dockery Lake	USA	T
WOS:000556395100009	Waddle et al. 2020	32.85767	-84.70451	noBsal	Wolf Den Pond	USA	T
WOS:000556395100009	Waddle et al. 2020	34.75756	-84.70883	noBsal	Fort Mountain Lake	USA	T
WOS:000556395100009	Waddle et al. 2020	33.91722	-84.97836	noBsal	Upper and Middle Goldmine Lakes	USA	T
WOS:000556395100009	Waddle et al. 2020	34.95939	-83.15042	noBsal	Hicks Creek Bog	USA	T
WOS:000556395100009	Waddle et al. 2020	33.6328	-84.17419	noBsal	Panola Pond	USA	T
WOS:000556395100009	Waddle et al. 2020	34.67203	-85.38744	noBsal	Saw Mill Lake	USA	T
WOS:000556395100009	Waddle et al. 2020	34.66708	-83.72817	noBsal	Education Cabin Pond	USA	T
WOS:000556395100009	Waddle et al. 2020	41.81685	-88.05269	noBsal	Morton Arboretum	USA	T
WOS:000556395100009	Waddle et al. 2020	41.68028	-89.30101	noBsal	Amboy Marsh	USA	T
WOS:000556395100009	Waddle et al. 2020	38.8417	-85.42689	noBsal	Schoolhouse Wetland Complex	USA	T
WOS:000556395100009	Waddle et al. 2020	38.84491	-85.40288	noBsal	IN63	USA	T
WOS:000556395100009	Waddle et al. 2020	38.3507	-87.12331	noBsal	Dave's Woods	USA	T
WOS:000556395100009	Waddle et al. 2020	38.3297	-87.13131	noBsal	Dillin Unit	USA	T
WOS:000556395100009	Waddle et al. 2020	38.3894	-87.29379	noBsal	Martin Spring	USA	T
WOS:000556395100009	Waddle et al. 2020	38.3942	-87.27665	noBsal	Old Ben Station	USA	T
WOS:000556395100009	Waddle et al. 2020	38.3642	-87.2615	noBsal	Patoka East	USA	T
WOS:000556395100009	Waddle et al. 2020	43.295	-93.577	noBsal	Forest City	USA	T
WOS:000556395100009	Waddle et al. 2020	43.357	-93.696	noBsal	Thompson	USA	T
WOS:000556395100009	Waddle et al. 2020	37.19633	-85.14567	noBsal	Adair	USA	T
WOS:000556395100009	Waddle et al. 2020	36.74861	-83.72073	noBsal	U48NW2	USA	T
WOS:000556395100009	Waddle et al. 2020	38.91246	-84.75172	noBsal	Adair WMA	USA	T
WOS:000556395100009	Waddle et al. 2020	38.91135	-84.73814	noBsal	C40SW3	USA	T
WOS:000556395100009	Waddle et al. 2020	38.014	-86.49592	noBsal	J26SW1	USA	T
WOS:000556395100009	Waddle et al. 2020	37.90336	-85.60978	noBsal	K33SWB	USA	T
WOS:000556395100009	Waddle et al. 2020	37.04043	-87.64783	noBsal	R16SE1	USA	T
WOS:000556395100009	Waddle et al. 2020	37.48726	-88.04952	noBsal	O13NE4	USA	T
WOS:000556395100009	Waddle et al. 2020	37.20824	-86.13967	noBsal	Q28NE1	USA	T
WOS:000556395100009	Waddle et al. 2020	37.15942	-86.12772	noBsal	Q28SE1	USA	T
WOS:000556395100009	Waddle et al. 2020	38.39569	-83.86952	noBsal	G46SW	USA	T
WOS:000556395100009	Waddle et al. 2020	37.98605	-85.39012	noBsal	K31NW2	USA	T
WOS:000556395100009	Waddle et al. 2020	36.9904	-82.985	noBsal	S54NW3	USA	T
WOS:000556395100009	Waddle et al. 2020	38.42672	-84.91516	noBsal	G38SE1	USA	T
WOS:000556395100009	Waddle et al. 2020	38.43313	-84.95261	noBsal	KY River	USA	T
WOS:000556395100009	Waddle et al. 2020	37.52604	-83.92907	noBsal	N46SE (DBND-London Dist)	USA	T
WOS:000556395100009	Waddle et al. 2020	37.47942	-83.97199	noBsal	O46NW1	USA	T
WOS:000556395100009	Waddle et al. 2020	37.86224	-82.89954	noBsal	L54NE3	USA	T
WOS:000556395100009	Waddle et al. 2020	37.06555	-84.232	noBsal	R44NW2	USA	T
WOS:000556395100009	Waddle et al. 2020	37.20284	-85.10765	noBsal	M47SE2	USA	T
WOS:000556395100009	Waddle et al. 2020	37.09056	-83.48193	noBsal	R50NW1	USA	T
WOS:000556395100009	Waddle et al. 2020	37.04396	-82.8763	noBsal	R54SE1	USA	T
WOS:000556395100009	Waddle et al. 2020	37.01594	-82.93891	noBsal	R54SW3	USA	T
WOS:000556395100009	Waddle et al. 2020	37.05318	-82.86232	noBsal	R55SW1	USA	T
WOS:000556395100009	Waddle et al. 2020	37.06218	-82.83551	noBsal	R55SW2	USA	T
WOS:000556395100009	Waddle et al. 2020	37.06086	-82.844	noBsal	R55SW3	USA	T
WOS:000556395100009	Waddle et al. 2020	37.04994	-82.86748	noBsal	R55SW4	USA	T
WOS:000556395100009	Waddle et al. 2020	37.0665	-82.83187	noBsal	RS55NW9	USA	T
WOS:000556395100009	Waddle et al. 2020	36.90007	-88.07674	noBsal	S13SW5	USA	T
WOS:000556395100009	Waddle et al. 2020	37.57242	-84.2205	noBsal	H44NW1	USA	T
WOS:000556395100009	Waddle et al. 2020	37.62203	-84.20414	noBsal	N44NW2	USA	T
WOS:000556395100009	Waddle et al. 2020	36.9573	-88.50967	noBsal	S09NE1	USA	T
WOS:000556395100009	Waddle et al. 2020	37.94114	-86.04747	noBsal	K29NE2	USA	T
WOS:000556395100009	Waddle et al. 2020	38.0533	-83.52683	noBsal	J49SE2	USA	T
WOS:000556395100009	Waddle et al. 2020	38.35008	-83.9138	noBsal	H46NE1	USA	T
WOS:000556395100009	Waddle et al. 2020	38.34336	-83.86214	noBsal	H46NW2	USA	T
WOS:000556395100009	Waddle et al. 2020	38.44984	-84.89348	noBsal	G38NE1	USA	T
WOS:000556395100009	Waddle et al. 2020	36.88781	-84.55167	noBsal	S41SE3	USA	T
WOS:000556395100009	Waddle et al. 2020	36.94353	-84.48054	noBsal	S42NWI	USA	T
WOS:000556395100009	Waddle et al. 2020	37.51942	-84.23446	noBsal	N44SW3	USA	T
WOS:000556395100009	Waddle et al. 2020	38.25131	-83.3989	noBsal	H50SE6	USA	T
WOS:000556395100009	Waddle et al. 2020	30.01056	-85.24311	noBsal	J36SWA	USA	T
WOS:000556395100009	Waddle et al. 2020	37.2787	-85.34552	noBsal	P35SW1	USA	T
WOS:000556395100009	Waddle et al. 2020	37.13492	-85.19149	noBsal	Q35NW3	USA	T
WOS:000556395100009	Waddle et al. 2020	36.8656	-88.04713	noBsal	T13NE3	USA	T
WOS:000556395100009	Waddle et al. 2020	36.24269	-88.00862	noBsal	U13NE4	USA	T
WOS:000556395100009	Waddle et al. 2020	37.52721	-88.04228	noBsal	N13SE7	USA	T
WOS:000556395100009	Waddle et al. 2020	37.77114	-83.58072	noBsal	L49SW2	USA	T
WOS:000556395100009	Waddle et al. 2020	31.19051	-91.84556	noBsal	Lake Ophelia NWR - Lac Volee	USA	T
WOS:000556395100009	Waddle et al. 2020	31.03824	-91.87386	noBsal	Pomme de Terre WMA	USA	T
WOS:000556395100009	Waddle et al. 2020	31.11883	-92.01322	noBsal	Spring Bayou WMA	USA	T
WOS:000556395100009	Waddle et al. 2020	31.85481	-91.75179	noBsal	Sicily Island Hills WMA	USA	T
WOS:000556395100009	Waddle et al. 2020	30.56359	-91.15743	noBsal	Baton Rouge Zoo	USA	T
WOS:000556395100009	Waddle et al. 2020	30.49114	-91.02577	noBsal	Waddill Wildlife Refuge and Outdoor Education Cent	USA	T
WOS:000556395100009	Waddle et al. 2020	30.05803	-91.60702	noBsal	Lake Fausse Pointe State Park	USA	T
WOS:000556395100009	Waddle et al. 2020	29.78411	-90.11197	noBsal	Bayou des Familles bridge near Ed Center	USA	T
WOS:000556395100009	Waddle et al. 2020	31.4826	-93.06244	noBsal	Kisatchie National Forest #16	USA	T
WOS:000556395100009	Waddle et al. 2020	30.92108	-92.70767	noBsal	Cherrywinche Creek	USA	T
WOS:000556395100009	Waddle et al. 2020	31.26033	-92.756	noBsal	Hemphill Creek	USA	T
WOS:000556395100009	Waddle et al. 2020	31.13142	-92.67686	noBsal	Spring Creek North	USA	T
WOS:000556395100009	Waddle et al. 2020	30.99969	-92.56506	noBsal	Spring Creek South	USA	T
WOS:000556395100009	Waddle et al. 2020	31.38389	-93.43417	noBsal	Bayou Toro	USA	T
WOS:000556395100009	Waddle et al. 2020	29.86021	-89.90108	noBsal	St. Bernard State Park	USA	T
WOS:000556395100009	Waddle et al. 2020	30.42343	-91.64552	noBsal	Atchafalaya NWR (near site 37)	USA	T
WOS:000556395100009	Waddle et al. 2020	30.22581	-91.90912	noBsal	Cypress Island Preserve (Lake Martin) North	USA	T
WOS:000556395100009	Waddle et al. 2020	30.20551	-91.90128	noBsal	Cypress Island Preserve (Lake Martin) South	USA	T
WOS:000556395100009	Waddle et al. 2020	30.42494	-91.66325	noBsal	Labyrinth Pond - Atchafalaya Basin	USA	T
WOS:000556395100009	Waddle et al. 2020	29.70298	-91.46902	noBsal	Bayou Teche - North Bend West Unit	USA	T
WOS:000556395100009	Waddle et al. 2020	29.74138	-91.45443	noBsal	Bayou Teche NWR (Garden City Unit)	USA	T
WOS:000556395100009	Waddle et al. 2020	30.41066	-90.14176	noBsal	Fairview-Riverside State Park	USA	T
WOS:000556395100009	Waddle et al. 2020	30.39739	-90.42784	noBsal	Joyce WMA	USA	T
WOS:000556395100009	Waddle et al. 2020	30.52647	-90.47602	noBsal	North Oak Park (SLU co-owned)	USA	T
WOS:000556395100009	Waddle et al. 2020	29.87078	-92.14709	noBsal	Palmetto Island State Park	USA	T
WOS:000556395100009	Waddle et al. 2020	31.12286	-93.25542	noBsal	Bayou Castor Branch	USA	T
WOS:000556395100009	Waddle et al. 2020	31.32511	-93.39981	noBsal	Brushy Creek	USA	T
WOS:000556395100009	Waddle et al. 2020	31.22186	-93.10536	noBsal	Calcasieu River Relief	USA	T
WOS:000556395100009	Waddle et al. 2020	31.27164	-93.426	noBsal	Little Sandy Branch	USA	T
WOS:000556395100009	Waddle et al. 2020	31.23881	-93.25736	noBsal	Prairie Creek	USA	T
WOS:000556395100009	Waddle et al. 2020	31.33183	-93.07933	noBsal	Relief	USA	T
WOS:000556395100009	Waddle et al. 2020	31.30119	-93.36903	noBsal	West Anacoco Creek	USA	T
WOS:000556395100009	Waddle et al. 2020	31.06847	-93.39353	noBsal	Wolf Creek	USA	T
WOS:000556395100009	Waddle et al. 2020	39.06804	-76.8208	noBsal	Patuxent NWR	USA	T
WOS:000556395100009	Waddle et al. 2020	38.98339	-77.2428	noBsal	C&O Canal NHP	USA	T
WOS:000556395100009	Waddle et al. 2020	39.07894	-76.79756	noBsal	Patuxent NWR_60A	USA	T
WOS:000556395100009	Waddle et al. 2020	42.22102	-73.28366	noBsal	Beartown SF_ABP	USA	T
WOS:000556395100009	Waddle et al. 2020	42.2266	-73.10526	noBsal	Farmington River WMA	USA	T
WOS:000556395100009	Waddle et al. 2020	42.39415	-73.11234	noBsal	Hinsdale Flats WMA	USA	T
WOS:000556395100009	Waddle et al. 2020	42.23441	-73.13612	noBsal	Long Mountain_Hayden Swamp	USA	T
WOS:000556395100009	Waddle et al. 2020	42.44274	-73.03298	noBsal	Peru WMA	USA	T
WOS:000556395100009	Waddle et al. 2020	42.25348	-73.14591	noBsal	Shales Brook WMA_SB1-Tyringham	USA	T
WOS:000556395100009	Waddle et al. 2020	42.4171	-73.0751	noBsal	Tracy Pond WMA	USA	T
WOS:000556395100009	Waddle et al. 2020	42.62851	-72.51579	noBsal	Colleens Pond	USA	T
WOS:000556395100009	Waddle et al. 2020	42.56396	-72.89787	noBsal	Dubuque SF_MOR	USA	T
WOS:000556395100009	Waddle et al. 2020	42.56702	-72.89367	noBsal	Dubuque SF_Round Pond	USA	T
WOS:000556395100009	Waddle et al. 2020	42.45704	-72.68125	noBsal	MacLeish Field Station	USA	T
WOS:000556395100009	Waddle et al. 2020	42.51517	-72.5277	noBsal	Montague WMA	USA	T
WOS:000556395100009	Waddle et al. 2020	42.5909	-72.57853	noBsal	Turners Falls Power Canal	USA	T
WOS:000556395100009	Waddle et al. 2020	42.54468	-72.44794	noBsal	Wendell SF	USA	T
WOS:000556395100009	Waddle et al. 2020	42.22628	-72.23869	noBsal	Colonel Mountain WMA	USA	T
WOS:000556395100009	Waddle et al. 2020	42.33095	-72.90131	noBsal	Hiram H. Fox WMA	USA	T
WOS:000556395100009	Waddle et al. 2020	42.39032	-72.82222	noBsal	Fisk Swamp	USA	T
WOS:000556395100009	Waddle et al. 2020	42.44346	-72.83247	noBsal	Lilly Pond WMA	USA	T
WOS:000556395100009	Waddle et al. 2020	42.29545	-72.56497	noBsal	Mount Holyoke State Park	USA	T
WOS:000556395100009	Waddle et al. 2020	42.40858	-71.4883	noBsal	Assabet NWR	USA	T
WOS:000556395100009	Waddle et al. 2020	42.67105	-72.11124	noBsal	Birch Hill WMA	USA	T
WOS:000556395100009	Waddle et al. 2020	42.04531	-72.11395	noBsal	Breakneck WMA	USA	T
WOS:000556395100009	Waddle et al. 2020	42.50306	-71.63161	noBsal	Oxbow NWR	USA	T
WOS:000556395100009	Waddle et al. 2020	42.53584	-72.10332	noBsal	Phillipston WMA	USA	T
WOS:000556395100009	Waddle et al. 2020	42.51256	-72.15485	noBsal	Popple Camp WMA	USA	T
WOS:000556395100009	Waddle et al. 2020	42.22747	-72.10927	noBsal	Richardson WMA	USA	T
WOS:000556395100009	Waddle et al. 2020	31.40331	-91.18387	noBsal	Sandy Creek WMA	USA	T
WOS:000556395100009	Waddle et al. 2020	31.39984	-91.44957	noBsal	St. Catherine's Creek NWR - Butler Unit	USA	T
WOS:000556395100009	Waddle et al. 2020	31.43276	-90.7495	noBsal	Homochitto National Forest	USA	T
WOS:000556395100009	Waddle et al. 2020	31.21003	-89.12502	noBsal	Camp Shelby (East Gate Pond)	USA	T
WOS:000556395100009	Waddle et al. 2020	31.16419	-89.04089	noBsal	Sweetwater Cemetery Ponds	USA	T
WOS:000556395100009	Waddle et al. 2020	32.07752	-89.59821	noBsal	Bienville National Forest	USA	T
WOS:000556395100009	Waddle et al. 2020	37.04539	-90.08633	noBsal	Duck Creek	USA	T
WOS:000556395100009	Waddle et al. 2020	37.35952	-90.0252	noBsal	Taylor Pond	USA	T
WOS:000556395100009	Waddle et al. 2020	37.33589	-89.50711	noBsal	Kelso Wildlife Sanctuary	USA	T
WOS:000556395100009	Waddle et al. 2020	37.47381	-89.79377	noBsal	Maintz Mid 1	USA	T
WOS:000556395100009	Waddle et al. 2020	37.47958	-89.7982	noBsal	Maintz Mid 2	USA	T
WOS:000556395100009	Waddle et al. 2020	37.47013	-89.8058	noBsal	Maintz South	USA	T
WOS:000556395100009	Waddle et al. 2020	37.46979	-89.80387	noBsal	Pond 2; North Tree Pond	USA	T
WOS:000556395100009	Waddle et al. 2020	37.79288	-92.13244	noBsal	Fort Leonard Woods	USA	T
WOS:000556395100009	Waddle et al. 2020	37.13255	-89.4627	noBsal	Miller Reserve	USA	T
WOS:000556395100009	Waddle et al. 2020	48.62016	-114.07107	noBsal	Glacier 24-30	USA	T
WOS:000556395100009	Waddle et al. 2020	48.56835	-114.01437	noBsal	Glacier 26-2	USA	T
WOS:000556395100009	Waddle et al. 2020	48.17379	-114.90609	noBsal	Lost Trail 15	USA	T
WOS:000556395100009	Waddle et al. 2020	48.17452	-114.82537	noBsal	Lost Trail Carolyn's Pond	USA	T
WOS:000556395100009	Waddle et al. 2020	48.16422	-114.79828	noBsal	Lost Trail John's Pond	USA	T
WOS:000556395100009	Waddle et al. 2020	48.47822	-113.37071	noBsal	Two Medicine Beaver Ponds	USA	T
WOS:000556395100009	Waddle et al. 2020	46.8963	-113.44138	noBsal	Jones Pond at Lubrecht	USA	T
WOS:000556395100009	Waddle et al. 2020	46.00874	-114.36716	noBsal	Little Rock Creek Bachelor Lake	USA	T
WOS:000556395100009	Waddle et al. 2020	46.01466	-114.38023	noBsal	Little Rock Creek Frog Pond	USA	T
WOS:000556395100009	Waddle et al. 2020	46.01634	-114.37574	noBsal	Little Rock Creek Island Lake	USA	T
WOS:000556395100009	Waddle et al. 2020	46.09714	-114.26403	noBsal	Lost Horse	USA	T
WOS:000556395100009	Waddle et al. 2020	46.10468	-114.36902	noBsal	Shallow Pond	USA	T
WOS:000556395100009	Waddle et al. 2020	48.98806	-104.10597	noBsal	AND-NEW-1	USA	T
WOS:000556395100009	Waddle et al. 2020	48.97039	-104.16527	noBsal	Hanson-1	USA	T
WOS:000556395100009	Waddle et al. 2020	48.84213	-104.11674	noBsal	KM-264	USA	T
WOS:000556395100009	Waddle et al. 2020	42.99722	-72.00058	noBsal	Carpenter Marsh WMA	USA	T
WOS:000556395100009	Waddle et al. 2020	42.99651	-71.97967	noBsal	Eva Marsh WMA	USA	T
WOS:000556395100009	Waddle et al. 2020	42.89902	-72.01691	noBsal	Peterson WMA	USA	T
WOS:000556395100009	Waddle et al. 2020	43.17339	-71.9037	noBsal	Farrar Marsh WMA	USA	T
WOS:000556395100009	Waddle et al. 2020	43.27143	-72.212	noBsal	Gallop Marsh WMA	USA	T
WOS:000556395100009	Waddle et al. 2020	40.40943	-74.45545	noBsal	Ireland Brook Conservation Area	USA	T
WOS:000556395100009	Waddle et al. 2020	40.72132	-74.47772	noBsal	Great Swamp NWR_I64&I84	USA	T
WOS:000556395100009	Waddle et al. 2020	40.72107	-74.42074	noBsal	Great Swamp NWR_Right of Way Pool	USA	T
WOS:000556395100009	Waddle et al. 2020	40.98288	-74.55433	noBsal	Rockaway River WMA_Pool2	USA	T
WOS:000556395100009	Waddle et al. 2020	40.9831	-74.56194	noBsal	Rockaway River WMA_RoadEft	USA	T
WOS:000556395100009	Waddle et al. 2020	40.98859	-74.57244	noBsal	Rockaway River WMA_Rock1	USA	T
WOS:000556395100009	Waddle et al. 2020	40.89288	-74.75329	noBsal	Stephens & Allamuchy Mt. SP_Budd Pond	USA	T
WOS:000556395100009	Waddle et al. 2020	41.1777	-74.31506	noBsal	Long Pond Iron Works SP	USA	T
WOS:000556395100009	Waddle et al. 2020	41.14719	-74.89981	noBsal	Delaware Water Gap_Pool 2	USA	T
WOS:000556395100009	Waddle et al. 2020	41.20044	-74.76863	noBsal	Stokes State Forest pool 1	USA	T
WOS:000556395100009	Waddle et al. 2020	41.23667	-74.54466	noBsal	Wallkill NWR	USA	T
WOS:000556395100009	Waddle et al. 2020	41.01828	-74.79881	noBsal	Wittingham WMA	USA	T
WOS:000556395100009	Waddle et al. 2020	42.57914	-74.18207	noBsal	Partridge Run WMA_NP	USA	T
WOS:000556395100009	Waddle et al. 2020	42.56559	-74.15584	noBsal	Partridge Run WMA_WBP	USA	T
WOS:000556395100009	Waddle et al. 2020	42.10434	-78.71836	noBsal	Allegany SP_Bova	USA	T
WOS:000556395100009	Waddle et al. 2020	42.07835	-78.71187	noBsal	Allegany SP_Rt2	USA	T
WOS:000556395100009	Waddle et al. 2020	42.01152	-78.76595	noBsal	Allegany SP_ScienceLake	USA	T
WOS:000556395100009	Waddle et al. 2020	42.03837	-74.74466	noBsal	Delaware Wild SF_LP	USA	T
WOS:000556395100009	Waddle et al. 2020	41.99881	-74.95944	noBsal	Delaware Wild SF_MP	USA	T
WOS:000556395100009	Waddle et al. 2020	41.93251	-73.70695	noBsal	Stissing Mountain_SMP	USA	T
WOS:000556395100009	Waddle et al. 2020	41.4882	-74.34376	noBsal	Highland Lakes SP_HL5	USA	T
WOS:000556395100009	Waddle et al. 2020	41.65465	-74.8688	noBsal	Lake Superior State Park	USA	T
WOS:000556395100009	Waddle et al. 2020	41.72743	-74.23776	noBsal	Minnewaska State Park	USA	T
WOS:000556395100009	Waddle et al. 2020	36.38564	-81.02834	noBsal	Stone Mountain Pond #2	USA	T
WOS:000556395100009	Waddle et al. 2020	35.49279	-82.5906	noBsal	Sandy Bottoms - UNC - Asheville	USA	T
WOS:000556395100009	Waddle et al. 2020	35.6553	-81.71881	noBsal	South Mountain Ponds	USA	T
WOS:000556395100009	Waddle et al. 2020	35.09464	-83.62564	noBsal	Buck Creek Swamp Complex	USA	T
WOS:000556395100009	Waddle et al. 2020	35.25882	-82.52509	noBsal	Camp Kanuga - Pond	USA	T
WOS:000556395100009	Waddle et al. 2020	35.27235	-82.9702	noBsal	Balsam Lake Rec Area	USA	T
WOS:000556395100009	Waddle et al. 2020	35.27539	-83.68178	noBsal	Beechertown Beaver Complex	USA	T
WOS:000556395100009	Waddle et al. 2020	35.92063	-82.87572	noBsal	Hot Springs Floodplain Complex	USA	T
WOS:000556395100009	Waddle et al. 2020	35.64234	-82.19533	noBsal	Camp Grier Lake	USA	T
WOS:000556395100009	Waddle et al. 2020	36.39103	-80.26801	noBsal	Hanging Rock Lake	USA	T
WOS:000556395100009	Waddle et al. 2020	36.33252	-80.45972	noBsal	Pilot Mountain Pond	USA	T
WOS:000556395100009	Waddle et al. 2020	35.34882	-82.77736	noBsal	Cradle of Forestry Pond	USA	T
WOS:000556395100009	Waddle et al. 2020	36.33376	-81.69585	noBsal	Meat Camp Pond	USA	T
WOS:000556395100009	Waddle et al. 2020	36.37106	-81.16175	noBsal	Thurmond Pond	USA	T
WOS:000556395100009	Waddle et al. 2020	48.66541	-102.88389	noBsal	OVE-1	USA	T
WOS:000556395100009	Waddle et al. 2020	48.69781	-102.94262	noBsal	LIN-1	USA	T
WOS:000556395100009	Waddle et al. 2020	48.71552	-102.91967	noBsal	Norman-1	USA	T
WOS:000556395100009	Waddle et al. 2020	48.71776	-102.92704	noBsal	Norman-10	USA	T
WOS:000556395100009	Waddle et al. 2020	48.71117	-102.92777	noBsal	Norman-6	USA	T
WOS:000556395100009	Waddle et al. 2020	41.4172	-81.42909	noBsal	S. Chagrin	USA	T
WOS:000556395100009	Waddle et al. 2020	41.49949	-81.41736	noBsal	Tamar Pond	USA	T
WOS:000556395100009	Waddle et al. 2020	41.55268	-81.41881	noBsal	Willson MIlls	USA	T
WOS:000556395100009	Waddle et al. 2020	41.21218	-81.70519	noBsal	Whipps Ledges	USA	T
WOS:000556395100009	Waddle et al. 2020	34.4588	-95.95259	noBsal	Stringtown WMA	USA	T
WOS:000556395100009	Waddle et al. 2020	34.99497	-94.31744	noBsal	Robber's Cave WMA	USA	T
WOS:000556395100009	Waddle et al. 2020	34.79262	-94.82193	noBsal	Ouachita Mountains - Holson Valley Rd.	USA	T
WOS:000556395100009	Waddle et al. 2020	44.71048	-123.26669	noBsal	Adair Rifle Range	USA	T
WOS:000556395100009	Waddle et al. 2020	44.40139	-123.324	noBsal	Cattail Pond	USA	T
WOS:000556395100009	Waddle et al. 2020	44.66343	-123.23943	noBsal	Cronemiller Lake	USA	T
WOS:000556395100009	Waddle et al. 2020	44.53299	-123.25298	noBsal	EPA/WRS Ponds	USA	T
WOS:000556395100009	Waddle et al. 2020	44.64626	-123.26784	noBsal	Haggerty Pond	USA	T
WOS:000556395100009	Waddle et al. 2020	44.6399	-123.28799	noBsal	McDonald-Dunn Quarry Pond	USA	T
WOS:000556395100009	Waddle et al. 2020	44.4252	-123.3237	noBsal	Pond 15	USA	T
WOS:000556395100009	Waddle et al. 2020	44.6555	-123.23194	noBsal	Randall Pond	USA	T
WOS:000556395100009	Waddle et al. 2020	45.10272	-123.31103	noBsal	Soap Creek Ponds	USA	T
WOS:000556395100009	Waddle et al. 2020	44.41515	-123.33953	noBsal	Woodpecker Loop	USA	T
WOS:000556395100009	Waddle et al. 2020	45.36017	-122.61754	noBsal	Camassia Preserve	USA	T
WOS:000556395100009	Waddle et al. 2020	45.33825	-122.6406	noBsal	Canemeh	USA	T
WOS:000556395100009	Waddle et al. 2020	45.09606	-121.74342	noBsal	Clackamas Lake	USA	T
WOS:000556395100009	Waddle et al. 2020	45.36443	-122.48118	noBsal	Clear Creek	USA	T
WOS:000556395100009	Waddle et al. 2020	45.1227	-121.9667	noBsal	Hideaway Lake	USA	T
WOS:000556395100009	Waddle et al. 2020	45.34089	-122.58805	noBsal	Mountain View	USA	T
WOS:000556395100009	Waddle et al. 2020	45.29944	-122.67389	noBsal	Peach Cove	USA	T
WOS:000556395100009	Waddle et al. 2020	45.86586	-122.91034	noBsal	Stanek Pond	USA	T
WOS:000556395100009	Waddle et al. 2020	43.27996	-124.09576	noBsal	Blue Ridge	USA	T
WOS:000556395100009	Waddle et al. 2020	42.75588	-124.07907	noBsal	Johnson Creek	USA	T
WOS:000556395100009	Waddle et al. 2020	44.02641	-123.16786	noBsal	Bailey Hill Stock Pond - WCNA	USA	T
WOS:000556395100009	Waddle et al. 2020	44.03372	-123.25302	noBsal	Coyote South	USA	T
WOS:000556395100009	Waddle et al. 2020	44.02825	-123.1895	noBsal	Murray Hill/Quarry Lane	USA	T
WOS:000556395100009	Waddle et al. 2020	44.01688	-122.95301	noBsal	Willamette Confluence Preserve	USA	T
WOS:000556395100009	Waddle et al. 2020	44.51753	-124.04385	noBsal	Brian Booth South Marsh	USA	T
WOS:000556395100009	Waddle et al. 2020	44.71726	-123.15808	noBsal	Luckiamute Landing	USA	T
WOS:000556395100009	Waddle et al. 2020	45.0701	-123.04531	noBsal	Goose Lake	USA	T
WOS:000556395100009	Waddle et al. 2020	45.47715	-122.41117	noBsal	Ambleside Pond	USA	T
WOS:000556395100009	Waddle et al. 2020	45.52776	-122.75106	noBsal	Audubon Pond	USA	T
WOS:000556395100009	Waddle et al. 2020	45.62477	-122.85078	noBsal	Foster Pond	USA	T
WOS:000556395100009	Waddle et al. 2020	44.9905	-123.26109	noBsal	Jebousec's Pond	USA	T
WOS:000556395100009	Waddle et al. 2020	44.95549	-123.24588	noBsal	Vancouver-Dusky Marsh	USA	T
WOS:000556395100009	Waddle et al. 2020	45.59963	-123.94565	noBsal	Lake Marie	USA	T
WOS:000556395100009	Waddle et al. 2020	45.12068	-123.97436	noBsal	Neskowin Marsh	USA	T
WOS:000556395100009	Waddle et al. 2020	45.49778	-123.11626	noBsal	Carpenter Creek	USA	T
WOS:000556395100009	Waddle et al. 2020	45.51868	-122.79818	noBsal	Cedar Mill Wetlands East Section	USA	T
WOS:000556395100009	Waddle et al. 2020	45.44331	-123.06592	noBsal	Chehalem	USA	T
WOS:000556395100009	Waddle et al. 2020	45.741	-123.30453	noBsal	Hayes Timber Award	USA	T
WOS:000556395100009	Waddle et al. 2020	45.57106	-122.86159	noBsal	PCC- Rock Creek	USA	T
WOS:000556395100009	Waddle et al. 2020	45.48442	-122.975	noBsal	Tualatin River Farm	USA	T
WOS:000556395100009	Waddle et al. 2020	45.43182	-123.23922	noBsal	Hayes Mt Richmond	USA	T
WOS:000556395100009	Waddle et al. 2020	45.16548	-123.31397	noBsal	Yamhill Muddy Oaks	USA	T
WOS:000556395100009	Waddle et al. 2020	39.79574	-77.2376	noBsal	Gettysburg NBP	USA	T
WOS:000556395100009	Waddle et al. 2020	41.03011	-77.6412	noBsal	BESP_Frog Pond	USA	T
WOS:000556395100009	Waddle et al. 2020	40.77793	-78.0076	noBsal	SGL176_SC	USA	T
WOS:000556395100009	Waddle et al. 2020	40.80091	-77.9445	noBsal	SGL176_Ten Acre Pond	USA	T
WOS:000556395100009	Waddle et al. 2020	41.08766	-75.8746	noBsal	Nascopeck SP_BeaverPond	USA	T
WOS:000556395100009	Waddle et al. 2020	41.08805	-75.882	noBsal	Nascopeck SP_LakeFrances	USA	T
WOS:000556395100009	Waddle et al. 2020	41.36005	-76.23549	noBsal	Ricketts Glen SP_Meadows	USA	T
WOS:000556395100009	Waddle et al. 2020	41.35446	-77.3527	noBsal	Little Pine SP	USA	T
WOS:000556395100009	Waddle et al. 2020	40.96658	-75.17166	noBsal	Cherry Valley NWR_1	USA	T
WOS:000556395100009	Waddle et al. 2020	40.85351	-75.35193	noBsal	Cherry Valley NWR_2	USA	T
WOS:000556395100009	Waddle et al. 2020	40.85635	-75.34271	noBsal	Cherry Valley NWR_3	USA	T
WOS:000556395100009	Waddle et al. 2020	41.30742	-74.8077	noBsal	Delaware Water Gap NRA_80	USA	T
WOS:000556395100009	Waddle et al. 2020	41.08731	-74.9971	noBsal	Delaware Water Gap NRA_888	USA	T
WOS:000556395100009	Waddle et al. 2020	41.06401	-75.0227	noBsal	Delaware Water Gap NRA_992	USA	T
WOS:000556395100009	Waddle et al. 2020	41.21388	-75.4019	noBsal	Tobyhanna SP	USA	T
WOS:000556395100009	Waddle et al. 2020	41.30648	-75.20436	noBsal	Promised Land SP_ConservationIsland	USA	T
WOS:000556395100009	Waddle et al. 2020	41.31405	-75.18548	noBsal	Promised Land SP_CranesNest	USA	T
WOS:000556395100009	Waddle et al. 2020	41.31508	-75.23375	noBsal	Promised Land SP_LowerLake	USA	T
WOS:000556395100009	Waddle et al. 2020	41.34938	-76.29891	noBsal	Ricketts Glen SP_487 Pond	USA	T
WOS:000556395100009	Waddle et al. 2020	41.74728	-79.1788	noBsal	Chapman SP	USA	T
WOS:000556395100009	Waddle et al. 2020	41.05809	-74.96413	noBsal	Delaware Water Gap_Pool 1	USA	T
WOS:000556395100009	Waddle et al. 2020	35.08692	-82.60522	noBsal	Cataract Bog Pond	USA	T
WOS:000556395100009	Waddle et al. 2020	32.48498	-81.20495	noBsal	Tillman Sandridge Heritage Preserve	USA	T
WOS:000556395100009	Waddle et al. 2020	35.60569	-83.817	noBsal	Methodist Church Pond	USA	T
WOS:000556395100009	Waddle et al. 2020	36.40279	-84.18386	noBsal	McNew Pond	USA	T
WOS:000556395100009	Waddle et al. 2020	36.15944	-82.13713	noBsal	George Creek Pond #1	USA	T
WOS:000556395100009	Waddle et al. 2020	36.57018	-83.76865	noBsal	Yellow Creek Ridge Pond	USA	T
WOS:000556395100009	Waddle et al. 2020	35.03083	-89.28086	noBsal	Wolf River Wildlife Management Area	USA	T
WOS:000556395100009	Waddle et al. 2020	35.20974	-85.9312	noBsal	Lake Chestin	USA	T
WOS:000556395100009	Waddle et al. 2020	35.09129	-85.11097	noBsal	Hidden Lake	USA	T
WOS:000556395100009	Waddle et al. 2020	36.54016	-81.94376	noBsal	Scott Booher Pond	USA	T
WOS:000556395100009	Waddle et al. 2020	35.95671	-83.86821	noBsal	Lotus Pond	USA	T
WOS:000556395100009	Waddle et al. 2020	35.11639	-85.87172	noBsal	CCC Lake	USA	T
WOS:000556395100009	Waddle et al. 2020	35.44654	-84.07574	noBsal	Marcie's Pond	USA	T
WOS:000556395100009	Waddle et al. 2020	35.14942	-84.61011	noBsal	McCamy Lake	USA	T
WOS:000556395100009	Waddle et al. 2020	36.56833	-81.96827	noBsal	John's Pond	USA	T
WOS:000556395100009	Waddle et al. 2020	31.14498	-94.33524	noBsal	Angelina National Forest - HWY 63	USA	T
WOS:000556395100009	Waddle et al. 2020	31.55736	-95.16179	noBsal	Davy Crockett - Slough Wilderness	USA	T
WOS:000556395100009	Waddle et al. 2020	30.08567	-94.78347	noBsal	Liberty Municipal Park	USA	T
WOS:000556395100009	Waddle et al. 2020	31.32757	-94.21099	noBsal	Turkey Hill Wilderness Area - Angelina National Fo	USA	T
WOS:000556395100009	Waddle et al. 2020	43.95866	-73.0131	noBsal	Green Mountains NF_Frost Pond	USA	T
WOS:000556395100009	Waddle et al. 2020	44.00447	-72.9837	noBsal	Green Mountains NF_Pond 233	USA	T
WOS:000556395100009	Waddle et al. 2020	42.84549	-73.10017	noBsal	Green Mountains NF_273 Pothole	USA	T
WOS:000556395100009	Waddle et al. 2020	42.86945	-73.02	noBsal	Green Mountains NF_Aiken Pond	USA	T
WOS:000556395100009	Waddle et al. 2020	43.05331	-73.0332	noBsal	Green Mountains NF_Beebe Pond	USA	T
WOS:000556395100009	Waddle et al. 2020	43.28188	-72.8668	noBsal	Green Mountains NF_FR10-BP1	USA	T
WOS:000556395100009	Waddle et al. 2020	43.2075	-72.9677	noBsal	Green Mountains NF_Rt11/30 Pond	USA	T
WOS:000556395100009	Waddle et al. 2020	42.96335	-72.99416	noBsal	Green Mountains NF_Stream 71	USA	T
WOS:000556395100009	Waddle et al. 2020	42.9455	-72.99809	noBsal	Green Mountains NF_Swamp 325	USA	T
WOS:000556395100009	Waddle et al. 2020	42.83818	-73.04176	noBsal	Green Mountains NF_Swamp 73	USA	T
WOS:000556395100009	Waddle et al. 2020	44.95573	-73.20877	noBsal	Missisquoi NWR	USA	T
WOS:000556395100009	Waddle et al. 2020	44.47932	-72.8027	noBsal	Stowe	USA	T
WOS:000556395100009	Waddle et al. 2020	43.42286	-72.9214	noBsal	Green Mountains NF_BP-Wall	USA	T
WOS:000556395100009	Waddle et al. 2020	43.3608	-72.902	noBsal	Green Mountains NF_FR10-BP2	USA	T
WOS:000556395100009	Waddle et al. 2020	43.71946	-72.90433	noBsal	Green Mountains NF_Leffert's	USA	T
WOS:000556395100009	Waddle et al. 2020	43.16234	-72.6142	noBsal	Grafton Ponds	USA	T
WOS:000556395100009	Waddle et al. 2020	43.0466	-72.951	noBsal	Green Mountains NF_Grout Pond	USA	T
WOS:000556395100009	Waddle et al. 2020	43.86267	-72.9146	noBsal	Green Mountains NF_Pond 113	USA	T
WOS:000556395100009	Waddle et al. 2020	38.08417	-77.33222	noBsal	Fort A.P. Hill_1BV1	USA	T
WOS:000556395100009	Waddle et al. 2020	38.14732	-77.33575	noBsal	Fort A.P. Hill_Travis Lake	USA	T
WOS:000556395100009	Waddle et al. 2020	37.37494	-80.52185	noBsal	Mountain Lake_Station Pond	USA	T
WOS:000556395100009	Waddle et al. 2020	37.28186	-80.46806	noBsal	Jefferson NF_Pandapas	USA	T
WOS:000556395100009	Waddle et al. 2020	38.59376	-77.35866	noBsal	Prince William Forest Park_Lake1	USA	T
WOS:000556395100009	Waddle et al. 2020	38.56372	-77.35697	noBsal	Prince William Forest Park_Lake3	USA	T
WOS:000556395100009	Waddle et al. 2020	38.59414	-77.40297	noBsal	Prince William Forest Park_Str226	USA	T
WOS:000556395100009	Waddle et al. 2020	38.70619	-78.2526	noBsal	Shenandoah NP_Pignut	USA	T
WOS:000556395100009	Waddle et al. 2020	47.55883	-124.02238	noBsal	Matheny Creek Beaver Pond	USA	T
WOS:000556395100009	Waddle et al. 2020	47.71345	-122.05172	noBsal	BBC 102	USA	T
WOS:000556395100009	Waddle et al. 2020	47.69252	-122.02495	noBsal	BBC 52	USA	T
WOS:000556395100009	Waddle et al. 2020	46.55071	-123.30433	noBsal	Weyerhaeuser Pond	USA	T
WOS:000556395100009	Waddle et al. 2020	47.35325	-123.29974	noBsal	Horsetail Pond	USA	T
WOS:000556395100009	Waddle et al. 2020	47.40435	-123.43557	noBsal	Spider Lake	USA	T
WOS:000556395100009	Waddle et al. 2020	46.76973	-121.72384	noBsal	MRNP069 Reflection Lakes	USA	T
WOS:000556395100009	Waddle et al. 2020	46.75617	-121.5547	noBsal	Stevens Canyon Pond	USA	T
WOS:000556395100009	Waddle et al. 2020	46.75565	-121.5571	noBsal	WA 95 OR 76-2	USA	T
WOS:000556395100009	Waddle et al. 2020	48.43703	-122.83123	noBsal	Chadwick Hill Marsh	USA	T
WOS:000556395100009	Waddle et al. 2020	47.00085	-123.00585	noBsal	McLane Pond	USA	T
WOS:000556395100009	Waddle et al. 2020	43.41901	-89.28097	noBsal	Mud LAke SNA	USA	T
WOS:000556395100009	Waddle et al. 2020	43.1074	-90.87672	noBsal	Wauzeka	USA	T
WOS:000556395100009	Waddle et al. 2020	43.09318	-89.60461	noBsal	McKenna Pond	USA	T
WOS:000556395100009	Waddle et al. 2020	43.54405	-88.17999	noBsal	New Fane 1	USA	T
WOS:000556395100009	Waddle et al. 2020	43.18543	-83.90094	noBsal	Arena	USA	T
WOS:000556395100009	Waddle et al. 2020	42.87117	-88.54567	noBsal	Emma Carlin	USA	T
WOS:000556395100009	Waddle et al. 2020	43.63336	-88.15522	noBsal	Dundee dog training area	USA	T
WOS:000556395100009	Waddle et al. 2020	43.73564	-88.09731	noBsal	Greenbush Kettle	USA	T
WOS:000556395100009	Waddle et al. 2020	43.58915	-88.15875	noBsal	Kettle Hole Woods 2	USA	T
WOS:000556395100009	Waddle et al. 2020	43.59381	-88.15859	noBsal	Kettle Hole Woods State Natural Area	USA	T
WOS:000556395100009	Waddle et al. 2020	43.61546	-88.16489	noBsal	Little Mud Lake	USA	T
WOS:000556395100009	Waddle et al. 2020	43.67793	-88.11195	noBsal	South of Hwy 67	USA	T
WOS:000556395100009	Waddle et al. 2020	43.76623	-88.09734	noBsal	South of Hwy T	USA	T
WOS:000556395100009	Waddle et al. 2020	43.7667	-88.10682	noBsal	South of Hwy T-2	USA	T
WOS:000556395100009	Waddle et al. 2020	42.79023	-88.67824	noBsal	White Water Lake	USA	T
WOS:000556395100009	Waddle et al. 2020	43.52279	-88.18498	noBsal	North of Hwy 28	USA	T
WOS:000556395100009	Waddle et al. 2020	43.31871	-88.31503	noBsal	Pike Lake 1	USA	T
WOS:000556395100009	Waddle et al. 2020	43.31516	-88.30408	noBsal	Pike Lake 2	USA	T
WOS:000556395100009	Waddle et al. 2020	43.50402	-88.19442	noBsal	South of Hwy 28	USA	T
WOS:000556395100009	Waddle et al. 2020	42.86717	-88.53594	noBsal	Stute Springs	USA	T
WOS:000556395100009	Waddle et al. 2020	42.87354	-88.5065	noBsal	Train Tracks / HWY S	USA	T
WOS:000556395100009	Waddle et al. 2020	43.73111	-110.26592	noBsal	AC-13	USA	T
WOS:000556395100009	Waddle et al. 2020	43.81542	-110.21375	noBsal	Ai-15	USA	T
WOS:000556395100009	Waddle et al. 2020	43.81364	-110.18319	noBsal	Bl-17	USA	T
WOS:000556395100009	Waddle et al. 2020	43.8339	-110.3468	noBsal	Blackrock	USA	T
WOS:000556395100009	Waddle et al. 2020	43.77578	-110.10858	noBsal	BR-21	USA	T
WOS:000556395100009	Waddle et al. 2020	43.77367	-110.11006	noBsal	CR-21	USA	T
WOS:000556395100009	Waddle et al. 2020	43.81092	-110.17986	noBsal	ER-17	USA	T
WOS:000556395100009	Waddle et al. 2020	43.82952	-110.35502	noBsal	Swan Pond	USA	T
-	Mc Leod et al. 2020	4.54725	115.1582	noBsal	KBFSC	BRN	T
-	Mc Leod et al. 2020	5.797568	116.408806	noBsal	Mahua Substation	MYS	T
-	Mc Leod et al. 2020	5.797568	116.250181	noBsal	Melungung Substation	MYS	T
-	Mc Leod et al. 2020	5.482068	116.269521	noBsal	Sungai Apin Apin	MYS	T
-	Mc Leod et al. 2020	5.476011	115.258757	noBsal	Sg. Minata	MYS	T
-	Mc Leod et al. 2020	5.726241	116.313765	noBsal	Sg. Tondulu	MYS	T
-	Tapley et al. 2020	22.3146	103.7657	Bsal	Mt. Fansipan	VNM	T
-	Tapley et al. 2020	22.3283	103.7818	Bsal	Mt. Fansipan	VNM	T
-	Tapley et al. 2020	22.3507	103.7714	Bsal	Mt. Fansipan	VNM	T
-	Tapley et al. 2020	22.2586	103.9643	noBsal	Ban Hoa	VNM	T
-	Tapley et al. 2020	22.3821	103.787	noBsal	8 km NW Sapa	VNM	T
-	Tapley et al. 2020	22.3226	103.8286	Bsal	Mt. Fansipan	VNM	T
-	Tapley et al. 2020	22.5005	103.604	noBsal	Mt. Ky Quan San	VNM	T
-	Tapley et al. 2020	22.5061	103.6152	noBsal	Mt. Ky Quan San	VNM	T
-	Tapley et al. 2020	22.4325	103.63	noBsal	Mt. Pu Ta Leng	VNM	T
-	Tapley et al. 2020	22.2959	103.8042	noBsal	Mt. Fansipan	VNM	T
-	Tapley et al. 2020	22.3226	103.8286	noBsal	Mt. Fansipan	VNM	T
-	Martínez-Silvestre et al. 2020	42.88089	-0.70608	noBsal	Lake Acherito	ESP	T
-	Martínez-Silvestre et al. 2020	42.953	-0.49761	noBsal	Eaux-Chaudes	FRA	T
-	Martínez-Silvestre et al. 2020	42.76581	-0.2116	noBsal	Lake Serrato Alto	ESP	T
-	Martínez-Silvestre et al. 2020	43.07941	-0.14894	noBsal	St-Pé-de-Bigorre	FRA	T
-	Martínez-Silvestre et al. 2020	42.83526	0.13947	noBsal	Néouvielle	FRA	T
-	Martínez-Silvestre et al. 2020	42.64654	0.28567	noBsal	Lake Barleto Alto	ESP	T
-	Martínez-Silvestre et al. 2020	42.54526	0.32771	noBsal	Lake de la Mora	ESP	T
-	Martínez-Silvestre et al. 2020	42.64033	0.50084	noBsal	Lake Perramó	ESP	T
-	Martínez-Silvestre et al. 2020	42.26569	0.84278	noBsal	Rivert	ESP	T
-	Martínez-Silvestre et al. 2020	42.49904	0.93161	noBsal	Riqüerna	ESP	T
-	Martínez-Silvestre et al. 2020	42.55451	0.94468	noBsal	Lake Mig Dellui	ESP	T
-	Martínez-Silvestre et al. 2020	42.55231	0.94501	noBsal	Lake Natural Dellui	ESP	T
-	Martínez-Silvestre et al. 2020	42.57065	0.96661	noBsal	Coma Peixerani	ESP	T
-	Martínez-Silvestre et al. 2020	42.56892	0.98682	noBsal	Subenuix river	ESP	T
-	Martínez-Silvestre et al. 2020	42.57199	0.98735	noBsal	Lake Subenuix	ESP	T
-	Martínez-Silvestre et al. 2020	42.56845	0.98774	noBsal	Lake Xic Subenuix	ESP	T
-	Martínez-Silvestre et al. 2020	42.55612	1.04297	noBsal	Vall Fosca	ESP	T
-	Martínez-Silvestre et al. 2020	42.76951	1.10045	noBsal	Lake Aula	ESP	T
-	Martínez-Silvestre et al. 2020	42.74596	1.13705	noBsal	Salau	FRA	T
-	Martínez-Silvestre et al. 2020	42.69165	1.16103	noBsal	Buixase	ESP	T
-	Martínez-Silvestre et al. 2020	42.70618	1.18763	noBsal	Gallina inferior	ESP	T
-	Martínez-Silvestre et al. 2020	42.69591	1.20659	noBsal	Lake Vedós	ESP	T
-	Martínez-Silvestre et al. 2020	42.2187	1.33656	noBsal	Organyà	ESP	T
-	Martínez-Silvestre et al. 2020	42.15943	1.7092	noBsal	Ensija	ESP	T
-	Martínez-Silvestre et al. 2020	42.89675	1.8522	noBsal	Fontestorbes	FRA	T
-	Martínez-Silvestre et al. 2020	42.90644	1.97375	noBsal	Belesta	ESP	T
-	Martínez-Silvestre et al. 2020	42.6373	2.0101	noBsal	Orlu	FRA	T
-	Martínez-Silvestre et al. 2020	42.30617	2.41901	noBsal	Camprodon	ESP	T
-	Martínez-Silvestre et al. 2020	42.12652	2.44156	noBsal	Hostalets d’en Bas	ESP	T
-	Horan et al. 2020	34.99089	-83.556754	noBsal	GA-Wharton	USA	T
-	Horan et al. 2020	33.88837	-83.36306	noBsal	GA-Whitehall	USA	T
-	Horan et al. 2020	36.36089	-81.59013	noBsal	NC- Ashe	USA	T
-	Horan et al. 2020	35.49107	-82.58691	noBsal	NC-Brevard Rd.	USA	T
-	Horan et al. 2020	35.65432	-83.05163	noBsal	NC-Haywood	USA	T
-	Horan et al. 2020	34.97126	-79.34957	noBsal	NC-Hoke	USA	T
-	Horan et al. 2020	34.42433	-77.69045	noBsal	NC-Holly Shelter*	USA	T
-	Horan et al. 2020	35.26013	-82.52263	noBsal	NC-Wilson Pond	USA	T
-	Horan et al. 2020	37.5694	-80.05482	noBsal	VA-Fenwick Mines	USA	T
-	Horan et al. 2020	38.5771	-79.02993	noBsal	VA-White Oak Flat	USA	T
-	Horan et al. 2020	40.27728	-77.42162	noBsal	PA-Lake Henrietta	USA	T
-	Horan et al. 2020	41.3801	-76.98373	noBsal	PA-Rose Valley	USA	T
-	Horan et al. 2020	40.77804	-78.00798	noBsal	PA-SGL 176	USA	T
-	Horan et al. 2020	42.45084	-76.36527	noBsal	NY-Ringwood	USA	T
-	Horan et al. 2020	43.98311	-74.18284	noBsal	NY-Huntington	USA	T
-	Horan et al. 2020	42.46647	-71.90828	noBsal	MA-Mins Wildlife Sanctuary	USA	T
-	Horan et al. 2020	44.49588	-72.90591	noBsal	VT-Ethan Allen 1	USA	T
-	Horan et al. 2020	44.4959	-72.88976	noBsal	VT-Ethan Allen Lost Pond	USA	T
-	Horan et al. 2020	42.97365	-73.20768	noBsal	VT-Mountain Shop	USA	T
-	Horan et al. 2020	44.9715	-68.45258	noBsal	ME-Pickerel Pond	USA	T
-	Horan et al. 2020	44.9849	-68.5207	noBsal	ME-Wells Forest	USA	T
WOS:000562945100002	Lötters et al. 2020a	50.756521	6.243033	noBsal	Binsfeldhammer	DEU	T
WOS:000562945100002	Lötters et al. 2020a	50.86491	6.122293	noBsal	Broichbachtal	DEU	T
WOS:000562945100002	Lötters et al. 2020a	50.509209	6.295323	noBsal	Döppeskaul	DEU	T
WOS:000562945100002	Lötters et al. 2020a	50.735368	6.294149	noBsal	Fischbach	DEU	T
WOS:000562945100002	Lötters et al. 2020a	50.764826	6.210666	noBsal	Geddautal	DEU	T
WOS:000562945100002	Lötters et al. 2020a	50.866332	6.103468	noBsal	Herzogenrath Schwimmhalle	DEU	T
WOS:000562945100002	Lötters et al. 2020a	50.548397	6.292036	noBsal	Holderbach	DEU	T
WOS:000562945100002	Lötters et al. 2020a	50.528889	6.298801	noBsal	Holderbach-Fischteiche	DEU	T
WOS:000562945100002	Lötters et al. 2020a	50.595878	6.266865	noBsal	Konzen	DEU	T
WOS:000562945100002	Lötters et al. 2020a	50.756932	6.321338	noBsal	Lamersiefen	DEU	T
WOS:000562945100002	Lötters et al. 2020a	50.672648	6.230209	noBsal	Lensbach	DEU	T
WOS:000562945100002	Lötters et al. 2020a	50.568479	6.201584	noBsal	Palsen Mützenich	DEU	T
WOS:000562945100002	Lötters et al. 2020a	50.657733	6.323633	noBsal	Peterbach	DEU	T
WOS:000562945100002	Lötters et al. 2020a	50.738106	6.252416	noBsal	Schlangenberg	DEU	T
WOS:000562945100002	Lötters et al. 2020a	50.70178	6.270098	noBsal	Solchbach	DEU	T
WOS:000562945100002	Lötters et al. 2020a	50.722813	6.219435	noBsal	Schomet	DEU	T
WOS:000562945100002	Lötters et al. 2020a	50.771877	6.289942	noBsal	Vygten	DEU	T
WOS:000562945100002	Lötters et al. 2020a	50.676448	6.198452	noBsal	Vichtbach	DEU	T
WOS:000562945100002	Lötters et al. 2020a	50.83677	6.101372	noBsal	Wurmtal Mühle Barden-Städte	DEU	T
WOS:000562945100002	Lötters et al. 2020a	50.71486	6.34355	noBsal	Asselbach	DEU	T
WOS:000562945100002	Lötters et al. 2020a	50.694938	6.579291	noBsal	Ginnicker Bruch	DEU	T
WOS:000562945100002	Lötters et al. 2020a	50.681882	6.428362	noBsal	Hasselbach	DEU	T
WOS:000562945100002	Lötters et al. 2020a	50.841698	6.44183	noBsal	Merkener Teiche	DEU	T
WOS:000562945100002	Lötters et al. 2020a	50.79085	6.383657	noBsal	Merode Generalsweg	DEU	T
WOS:000562945100002	Lötters et al. 2020a	50.868203	6.425354	noBsal	Pierer Wald	DEU	T
WOS:000562945100002	Lötters et al. 2020a	50.96919	6.27749	noBsal	Quellteiche Linnich	DEU	T
WOS:000562945100002	Lötters et al. 2020a	50.692512	6.435706	noBsal	Rosbach	DEU	T
WOS:000562945100002	Lötters et al. 2020a	50.726667	6.323306	noBsal	Rote Wehe	DEU	T
WOS:000562945100002	Lötters et al. 2020a	50.789973	6.375219	noBsal	Sandkaulsiefen	DEU	T
WOS:000562945100002	Lötters et al. 2020a	50.916295	6.413348	noBsal	Stetternich Temporärer Kleinweiher	DEU	T
WOS:000562945100002	Lötters et al. 2020a	50.764144	6.371654	noBsal	Ursprungsbach	DEU	T
WOS:000562945100002	Lötters et al. 2020a	50.717116	6.345695	noBsal	Weiße Wehe	DEU	T
WOS:000562945100002	Lötters et al. 2020a	50.684688	6.412117	noBsal	Zweifallshammer	DEU	T
WOS:000562945100002	Lötters et al. 2020a	50.619605	6.494605	noBsal	Billerbach	DEU	T
WOS:000562945100002	Lötters et al. 2020a	50.569117	6.489517	noBsal	Braubach	DEU	T
WOS:000562945100002	Lötters et al. 2020a	50.613929	6.431371	noBsal	Haftenbach	DEU	T
WOS:000562945100002	Lötters et al. 2020a	50.6152	6.409683	noBsal	Honigberg	DEU	T
WOS:000562945100002	Lötters et al. 2020a	50.544562	6.428677	noBsal	Patersweiher	DEU	T
WOS:000562945100002	Lötters et al. 2020a	NA	NA	noBsal	Riffelsberg	DEU	F
WOS:000562945100002	Lötters et al. 2020a	50.581426	6.445964	noBsal	Vogelsang	DEU	T
WOS:000562945100002	Lötters et al. 2020a	50.624289	6.502341	noBsal	Walbigbach	DEU	T
WOS:000562945100002	Lötters et al. 2020a	50.26617	6.341554	noBsal	Alfbach	DEU	T
WOS:000562945100002	Lötters et al. 2020a	49.976417	6.474156	noBsal	Bitburg	DEU	T
WOS:000562945100002	Lötters et al. 2020a	49.849103	6.326625	noBsal	Bollendorf	DEU	T
WOS:000562945100002	Lötters et al. 2020a	50.039648	6.417938	noBsal	Fuhrbach	DEU	T
WOS:000562945100002	Lötters et al. 2020a	49.919317	6.405269	noBsal	Hauchenbach	DEU	T
WOS:000562945100002	Lötters et al. 2020a	49.890914	6.590448	noBsal	Idenheim	DEU	T
WOS:000562945100002	Lötters et al. 2020a	49.856404	6.448138	noBsal	Irrel	DEU	T
WOS:000562945100002	Lötters et al. 2020a	50.113526	6.280058	noBsal	Lichtenborn	DEU	T
WOS:000562945100002	Lötters et al. 2020a	50.057222	6.434027	noBsal	Läuskopfbach	DEU	T
WOS:000562945100002	Lötters et al. 2020a	50.152251	6.170181	noBsal	Lützkampen	DEU	T
WOS:000562945100002	Lötters et al. 2020a	50.081105	6.474474	noBsal	Nimshuscheid	DEU	T
WOS:000562945100002	Lötters et al. 2020a	50.073109	6.431563	noBsal	Plütscheid	DEU	T
WOS:000562945100002	Lötters et al. 2020a	50.266283	6.359239	noBsal	Schwarzer Mann	DEU	T
WOS:000562945100002	Lötters et al. 2020a	49.845261	6.389539	noBsal	Weilerbach	DEU	T
WOS:000562945100002	Lötters et al. 2020a	51.511293	7.235178	noBsal	Berger Mühle	DEU	T
WOS:000562945100002	Lötters et al. 2020a	51.435	7.1385	noBsal	Dahlhausen	DEU	T
WOS:000562945100002	Lötters et al. 2020a	51.52021	7.26652	noBsal	Hiltrop	DEU	T
WOS:000562945100002	Lötters et al. 2020a	51.448228	7.279486	noBsal	Königsbüscher Wald	DEU	T
WOS:000562945100002	Lötters et al. 2020a	51.441398	7.264886	noBsal	Querenburg	DEU	T
WOS:000562945100002	Lötters et al. 2020a	51.418056	7.250944	noBsal	Stiepel	DEU	T
WOS:000562945100002	Lötters et al. 2020a	51.323936	7.366966	noBsal	Grevelsberger Stadtwald	DEU	T
WOS:000562945100002	Lötters et al. 2020a	51.41865	6.930562	noBsal	Rumbachtal	DEU	T
WOS:000562945100002	Lötters et al. 2020a	51.53207	7.250724	noBsal	Gysenberg	DEU	T
WOS:000562945100002	Lötters et al. 2020a	51.532323	7.289932	noBsal	Langeloh	DEU	T
WOS:000562945100002	Lötters et al. 2020a	51.562273	6.846767	noBsal	Hiesfelder Wald	DEU	T
WOS:000562945100002	Lötters et al. 2020a	51.541882	6.833255	noBsal	Sterkrader Wald	DEU	T
WOS:000562945100002	Lötters et al. 2020a	51.312164	6.861132	noBsal	Ratingen Baulofsbruch	DEU	T
WOS:000562945100002	Lötters et al. 2020a	49.314267	9.299841	noBsal	Reicherthausen	DEU	T
WOS:000562945100002	Lötters et al. 2020a	51.398075	9.626154	noBsal	Bonaforth	DEU	T
WOS:000562945100002	Lötters et al. 2020a	51.923595	10.303128	noBsal	Wolfshagen	DEU	T
WOS:000562945100002	Lötters et al. 2020a	NA	NA	noBsal	Bielefeld	DEU	F
WOS:000562945100002	Lötters et al. 2020a	50.65	7.06	noBsal	Kottenforst	DEU	T
WOS:000562945100002	Lötters et al. 2020a	50.69	7.12	noBsal	Kottenforst	DEU	T
WOS:000562945100002	Lötters et al. 2020a	51.749378	9.36475	noBsal	Bad Driburg	DEU	T
WOS:000562945100002	Lötters et al. 2020a	NA	NA	noBsal	Biostation Höxter	DEU	F
WOS:000562945100002	Lötters et al. 2020a	50.947346	6.027223	noBsal	Teverener Heide	DEU	T
WOS:000562945100002	Lötters et al. 2020a	51.759072	6.440043	noBsal	Kiesgrube	DEU	T
WOS:000562945100002	Lötters et al. 2020a	51.81343	6.373628	noBsal	Schloss Hüth	DEU	T
WOS:000562945100002	Lötters et al. 2020a	51.384235	6.562701	noBsal	Niepkuhlen	DEU	T
WOS:000562945100002	Lötters et al. 2020a	51.390638	6.513952	noBsal	Orbroich	DEU	T
WOS:000562945100002	Lötters et al. 2020a	51.217208	6.471023	noBsal	Mönchengladbach	DEU	T
WOS:000562945100002	Lötters et al. 2020a	51.177977	6.418822	noBsal	Mönchengladbach	DEU	T
WOS:000562945100002	Lötters et al. 2020a	49.816517	6.614972	noBsal	Butzweiler	DEU	T
WOS:000562945100002	Lötters et al. 2020a	49.804369	6.514113	noBsal	Ralingen	DEU	T
WOS:000562945100002	Lötters et al. 2020a	50.004117	6.775064	noBsal	Kiesgrube bei Landscheid	DEU	T
WOS:000562945100002	Lötters et al. 2020a	49.158114	7.180896	noBsal	Gersheim	DEU	T
WOS:000562945100006	Schmeller et al. 2020	48.05883	10.32297	Bsal	Allgovia	DEU	T
WOS:000562945100008	Lötters et al. 2020b	50.676448	6.198452	Bsal	Vichtbach Rott near Roetgen	DEU	T
WOS:000450303700006	Beukema et al. 2018	24.15	121.28	Bsal	Taiwan	TWN	T
WOS:000450303700006	Beukema et al. 2018	24.16	121.29	Bsal	Taiwan	TWN	T
WOS:000450303700006	Beukema et al. 2018	24.19	121.31	Bsal	Taiwan	TWN	T
WOS:000450303700006	Beukema et al. 2018	19.87	99.05	Bsal	Thailand	THA	T
WOS:000450303700006	Beukema et al. 2018	22.62	105.87	Bsal	Vietnam	VNM	T
WOS:000450303700006	Beukema et al. 2018	28.27	129.3	Bsal	Japan	JPN	T
WOS:000450303700006	Beukema et al. 2018	28.34	129.5	Bsal	Japan	JPN	T
WOS:000450303700006	Beukema et al. 2018	26.14	127.77	Bsal	Japan	JPN	T
WOS:000450303700006	Beukema et al. 2018	26.18	127.8	Bsal	Japan	JPN	T
WOS:000450303700006	Beukema et al. 2018	26.54	128.03	Bsal	Japan	JPN	T
WOS:000450303700006	Beukema et al. 2018	26.75	128.24	Bsal	Japan	JPN	T
WOS:000450303700006	Beukema et al. 2018	33.79	135.43	Bsal	Japan	JPN	T
WOS:000450303700006	Beukema et al. 2018	37.02	139.39	Bsal	Japan	JPN	T
WOS:000450303700006	Beukema et al. 2018	43.02	144.41	Bsal	Japan	JPN	T
WOS:000450303700006	Beukema et al. 2018	43.08	144.28	Bsal	Japan	JPN	T
WOS:000450303700006	Beukema et al. 2018	22.54	104.42	Bsal	Vietnam	VNM	T
WOS:000450303700006	Beukema et al. 2018	22.29	105.81	Bsal	Vietnam	VNM	T
WOS:000450303700006	Beukema et al. 2018	21.18	106.73	Bsal	Vietnam	VNM	T
WOS:000450303700006	Beukema et al. 2018	21.18	106.66	Bsal	Vietnam	VNM	T
WOS:000450303700006	Beukema et al. 2018	21.2	105.72	Bsal	Vietnam	VNM	T
WOS:000450303700006	Beukema et al. 2018	22.37	105.73	Bsal	Vietnam	VNM	T
WOS:000450303700006	Beukema et al. 2018	23.03	104.87	Bsal	Vietnam	VNM	T
WOS:000450303700006	Beukema et al. 2018	23.04	104.85	Bsal	Vietnam	VNM	T
WOS:000450303700006	Beukema et al. 2018	21.96	104.35	Bsal	Vietnam	VNM	T
WOS:000450303700006	Beukema et al. 2018	NA	NA	Bsal	Vietnam	VNM	F
WOS:000450303700006	Beukema et al. 2018	22	104.26	Bsal	Vietnam	VNM	T
WOS:000450303700006	Beukema et al. 2018	20.94	105.04	Bsal	Vietnam	VNM	T
WOS:000450303700006	Beukema et al. 2018	NA	NA	Bsal	Vietnam	VNM	F
WOS:000450303700006	Beukema et al. 2018	20.92	105.05	Bsal	Vietnam	VNM	T
WOS:000450303700006	Beukema et al. 2018	21.46	105.65	Bsal	Vietnam	VNM	T
WOS:000450303700006	Beukema et al. 2018	27.72	119.61		China	CHN	T
WOS:000450303700006	Beukema et al. 2018	22.6	114.2		China	CHN	T
WOS:000450303700006	Beukema et al. 2018	50.91	5.74		Netherlands	NLD	T
WOS:000450303700006	Beukema et al. 2018	50.63	6.09		Belgium	BEL	T
WOS:000450303700006	Beukema et al. 2018	50.45	6.1		Belgium	BEL	T
WOS:000450303700006	Beukema et al. 2018	50.58	5.59		Belgium	BEL	T
WOS:000450303700006	Beukema et al. 2018	50.85	5.97		Netherlands	NLD	T
WOS:000450303700006	Beukema et al. 2018	51.82	5.92		Netherlands	NLD	T
WOS:000450303700006	Beukema et al. 2018	50.88	5.75		Netherlands	NLD	T
WOS:000450303700006	Beukema et al. 2018	51.09	4.51		Belgium	BEL	T
WOS:000450303700006	Beukema et al. 2018	50.57	6.28		Germany	DEU	T
WOS:000450303700006	Beukema et al. 2018	50.7	6.27		Germany	DEU	T
WOS:000450303700006	Beukema et al. 2018	50.7	6.27		Germany	DEU	T
WOS:000450303700006	Beukema et al. 2018	50.9	6.08		Germany	DEU	T
WOS:000450303700006	Beukema et al. 2018	51.07	5.92		Netherlands	NLD	T
WOS:000450303700006	Beukema et al. 2018	50.22	4.89		Belgium	BEL	T
WOS:000450303700006	Beukema et al. 2018	50.77	5.95		Netherlands	NLD	T
WOS:000471204100022	Ellison et al. 2019	15.4256146756595	-92.341230407136	noBsal	Cerro Mozotal	MEX	F
WOS:000471204100022	Ellison et al. 2019	15.4998754641217	-91.9832475210206	noBsal	La Cumbre	GTM	F
WOS:000471204100022	Ellison et al. 2019	15.0643558041586	-92.081291874767	noBsal	La Union Juárez	MEX	F
WOS:000471204100022	Ellison et al. 2019	15.1472907727744	-91.9153484355717	noBsal	Flores de Ixchiguan	GTM	F
WOS:000471204100022	Ellison et al. 2019	15.5996921086023	-91.4471135162134	noBsal	San Juan Ixcoy	GTM	F
WOS:000471204100022	Ellison et al. 2019	15.5036412344123	-91.6003346682901	noBsal	Todos Santos Cuchumatan	GTM	F
WOS:000471204100022	Ellison et al. 2019	15.5036412344123	-91.6003346682901	noBsal	San Rafael Pie de la Cuesta	GTM	F
WOS:000471204100022	Ellison et al. 2019	15.4577037935505	-91.9254865481049	noBsal	San Francisco el Retiro	GTM	F
WOS:000562945100005	Thein et al. 2020	49.864623	10.488179	Bsal	nature park Steigerwald	DEU	T
